# Supplementary material for: Is the walk and trot efficiency a hereditary trait in primitive Konik Polski horses?
Source: PeerJ. 2026 May 27;14:e21369. doi: 10.7717/peerj.21369 (PMC13221987; doi:10.7717/peerj.21369)
Supplement: Supplemental Information 1 [file peerj-14-21369-s001.xlsx]

## Sheet: saddle
horse name	pedigree line	year of birth	year of FPT	sire	dam	test type	place of test	behavior (grade)	passed (1)/not passed (0)	time walk 500 m (min)	time walk 500 m (score)	time trot 500 m (min)	time trot 500 m (score)	stride lenght walk (cm)	stride lenght walk (score)	stride lenght trot (cm)	stride lenght trot (grade)	heart rate	heart rate (grade)	respiration	respiration (grade)	evaluation score	evaluation score description	sex	age of test
Osman	Wicek	1995	2000	Tasznik	Obrona	saddle	Popielno	5	1	5.09	4	1.58	5	146	4	233	3	9	4	1	5	35	very good	male	5
Lord	Myszak	1995	2000	Order	Laszka	saddle	Popielno	5	1	5.04	4	2.04	4	146	4	233	3	7	4	2	5	34	very good	male	5
Karina	Liliputka I	1997	2000	Kapral	Kipa	saddle	Popielno	4.5	1	5.17	3	1.58	5	146	4	223	3	10	4	8	4	32.5	very good	female	3
Niksana	Tarpanka I	1997	2000	Kapral	Nipa	saddle	Popielno	5	1	5	5	1.58	5	150	5	228	3	6	4	5	5	37	excellent	female	3
Parnas	Wicek	1997	2001	Mikrus	Parna	saddle	Sieraków	5	1	5.08	4	2.13	3	149	4	263	5	4	5	4	5	35	very good	male	4
Hawer	Goraj	1998	2001	Jehol	Hawra	saddle	Sieraków	5	1	5.17	3	1.56	5	144	4	222	3	8	4	4	5	34	very good	male	3
Homer ex Kolczak	Wicek	1986	2001	Kolebiak	Hanula	saddle	Zwierzyniec	5	1	5.15	4	1.53	5	155	5	250	5	6	4	0	5	38	excellent	male	15
Hosznia	Urszulka	1992	2001	Kornik	Hurtnica	saddle	Zwierzyniec	5	1	5.02	4	1.43	5	161	5	282	5	10	4	0	5	38	excellent	female	9
Tukana	Tunguska	1999	2002	Syriusz	Tapioka	saddle	Popielno	5	1	4.05	5	1.33	5	159	5	264	5	2	5	1	5	40	excellent	female	3
Jenek	Wicek	1998	2002	Trucht	Jena	saddle	Sieraków	5	1	4.53	5	2.23	2	158	5	208	2	5	5	4	5	33	very good	male	3
Komes	Wicek	1999	2002	Jaszczyk	Klaksa	saddle	Sieraków	5	1	4.36	5	1.5	5	145	4	244	4	1	5	1	5	38	excellent	male	3
Kmieć	Goraj	1999	2002	Trębacz	Knieja	saddle	Sieraków	5	1	5.2	3	2.25	2	161	5	222	3	6	4	4	5	31	very good	male	3
Grymas	Goraj	1999	2002	Jehol	Gambia	saddle	Sieraków	5	1	5.26	3	1.59	5	135	3	222	3	4	5	0	5	34	very good	male	3
Neska	Tarpanka I	1994	2002	Nero	Narfa	saddle	Sieraków	5	1	5.17	3	2.59	0	156	5	238	4	4	5	2	5	32	very good	female	8
Hossa	Urszulka	1998	2002	Hebel	Horsa	saddle	Sieraków	5	1	5.13	4	2.22	2	104	0	152	0	4	5	2	5	25	satisfactory	female	4
Nila	Tarpanka I	1998	2002	Nort	Neska	saddle	Sieraków	5	1	5.55	1	2.28	2	60	0	147	0	6	4	4	5	21	satisfactory	female	4
Miśnia		1999	2002	NN	NN	saddle	Sieraków	5	1	5.36	2	2.25	2	125	2	167	0	0	5	2	5	25	satisfactory	female	3
War	Chochlik	1998	2002	Jemen	Darka	saddle	Sieraków	5	1	5.35	2	2.08	4	133	3	222	3	2	5	2	5	32	very good	male	3
Madonna	Zaza	1988	2002	Gil	Moza	saddle	Sieraków	5	1	4.36	5	2.01	4	158	5	244	4	1	5	3	5	38	excellent	female	14
Biruta	Białka	2000	2003	Osman	Borówka	saddle	Popielno	5	1	3.4	5	1.16	5	145	4	277	5	14	3	2	5	37	excellent	female	3
Lotnica	Misia II	1999	2003	Tamir	Lotka	saddle	Popielno	5	1	3.48	5	1.15	5	147	4	294	5	4	5	2	5	39	excellent	female	4
Lufka	Liliputka I	2000	2003	Osman	Lola	saddle	Popielno	5	1	4.4	5	1.29	5	154	5	270	5	9	4	0	5	39	excellent	female	3
Hanysiek	Myszak	2000	2003	Order	Herta	saddle	Popielno	5	1	4.36	5	2.07	4	154	5	212	2	10	4	3	5	35	very good	male	3
Obuwik	Liliput	1999	2003	Syriusz	Obrona	saddle	Łaski/Jasło	5	1	4.57	5	2.13	3	149	4	238	4	7	4	3	5	35	very good	male	4
Neptun	Goraj	2000	2003	Mortus	Natka	saddle	Łaski/Jasło	5	1	5.12	4	2.15	3	147	4	212	2	5	5	3	5	33	very good	male	3
Parwus	Wicek	2000	2003	Mikrus	Parna	saddle	Sieraków	5	1	4.3	5	1.52	5	145	4	250	5	0	5	1	5	39	excellent	male	3
Nest	Glejt I	2000	2003	Gong	Nissa	saddle	Sieraków	5	1	4.35	5	2.09	4	151	5	227	3	1	5	2	5	37	excellent	male	3
Noktus	Liliput	2000	2003	Nobis	Nokia	saddle	Sieraków	4	1	4.42	5	2.22	2	149	4	196	1	4	5	2	5	31	very good	male	3
Knut	Goraj	1998	2003	Trębacz	Knieja	saddle	Sieraków	5	1	4.15	5	1.51	5	167	5	233	3	10	4	3	5	37	excellent	male	5
Kalif	Goraj	1990	2003	Nadziak	Kometa	saddle	Sieraków	5	1	5.11	4	2.38	1	143	4	179	0	2	5	1	5	29	good	male	13
Olza	Popielica	2001	2004	Osman	Odma	saddle	Popielno	5	1	4.06	5	1.26	5	141	4	285	5	19	2	4	5	36	excellent	female	3
Dłużyna	Dzina I	2001	2004	Osman	Drzewica	saddle	Popielno	5	1	4.08	5	1.24	5	158	5	285	5	14	3	4	5	37	excellent	female	3
Napar	Myszak	2001	2004	Order	Niksana	saddle	Popielno	5	1	4.58	5	1.33	5	172	5	277	5	4	5	0	5	40	excellent	male	3
Trap	Chochlik	2000	2004	Pałasz	Trzmielina	saddle	Popielno	5	1	4.56	5	1.43	5	163	5	285	5	10	4	6	4	38	excellent	male	4
Horyzont	Chochlik	2001	2004	Pałasz	Hosznia	saddle	Zwierzyniec	5	1	5.16	3	2.05	4	151	5	256	5	0	5	0	5	37	excellent	male	3
Natka	Tarpanka I	1999	2004	Trzmiel	Nelma	saddle	Zwierzyniec	5	1	5.3	3	1.48	5	163	5	277	5	6	4	4	5	37	excellent	female	6
Hoża	Urszulka	1998	2004	Trzmiel	Hurtnica	saddle	Łaski/Jasło	5	1	5.14	4	2.2	3	166	5	250	5	2	5	2	5	37	excellent	female	6
Huczka	Zaza	1986	2004	Kolebiak	Husaria	saddle	Łaski/Jasło	5	1	5.45	2	2.17	3	131	3	196	1	4	5	0	5	28	good	female	18
Nurmi	Traszka	2001	2004	Lemiesz	Nizina	saddle	Łaski/Jasło		0														discqualification	female	3
Klakier	Goraj	2001	2004	Jehol	Klaksa	saddle	Sieraków		0														discqualification	male	3
Hawela	Urszulka	1999	2004	Jehol	Hawra	saddle	Sieraków	5	1	4.26	5	1.43	5	178	5	263	5	12	3	0	5	38	excellent	female	5
Kolekcja	Liliputka I	2000	2004	Jehol	Kulka	saddle	Sieraków	5	1	4.3	5	1.31	5	147	4	250	5	12	3	1	5	37	excellent	female	4
Jenta	Tarpanka I	2000	2004	Mruk	Jena	saddle	Sieraków	5	1	5.15	4	1.42	5	149	4	277	5	4	5	0	5	37	excellent	female	4
Wilia	Wola	2000	2004	Hebel	Widia	saddle	Sieraków	5	1	4.38	5	1.45	5	175	5	243	4	3	5	1	5	39	excellent	female	4
Humusa	Urszulka	2000	2004	Mruk	Huma	saddle	Sieraków	5	1	4.12	5	2.12	3	188	5	304	5	3	5	0	5	38	excellent	female	4
Jerma	Liliputka I	1999	2004	Hebel	Jerka	saddle	Sieraków	5	1	4.29	5	1.44	5	196	5	285	5	5	5	2	5	40	excellent	female	5
Pozycja	Tarpanka I	2001	2004	Trucht	Porada	saddle	Sieraków	5	1	4.39	5	1.43	5	163	5	312	5	4	5	2	5	40	excellent	female	3
Horpyna	Urszulka	2001	2004	Trucht	Horsa	saddle	Sieraków	5	1	4.34	5	1.39	5	178	5	344	5	4	5	1	5	40	excellent	female	3
Patyna	Karolka	2001	2004	Hebel	Podaga	saddle	Sieraków	5	1	4.18	5	1.35	5	178	5	285	5	4	5	2	5	40	excellent	female	3
Gisma		1995	2004	Naryń	Gobi	saddle	Sieraków	5	1	5.43	2	2.02	4	181	5	322	5	6	4	0	5	35	excellent	female	9
Hawr	Goraj	1989	2004	Nadziak	Hyrda	saddle	Sieraków	5	1	4.52	5	1.58	5	153	5	285	5	3	5	1	5	40	excellent	male	14
Dolar	Glejt I	2002	2005	Gong	Dola	saddle	Sieraków	5	1	5.39	2	1.41	5	132	3	250	5	2	5	1	5	35	very good	male	3
Mentol	Chochlik	2002	2005	Topaz	Mantyla	saddle	Sieraków	3	1	4.44	5	1.53	5	151	5	243	4	8	4	3	5	35	very good	male	3
Nimbus	Wicek	2001	2005	Trawers	Nagórna	saddle	Sieraków	3	1	5.01	4	2.06	4	147	4	222	3	4	5	1	5	33	very good	male	4
Jesia	Tarpanka I	2002	2005	Hebel	Jesień	saddle	Sieraków	5	1	4.42	5	2.56	1	143	4	238	4	4	5	2	5	34	very good	female	3
Wigura	Wola	2002	2005	Jermak	Wigra	saddle	Sieraków	5	1	4.16	5	1.44	5	151	5	243	4	8	4	2	5	38	excellent	female	3
Mobil	Chochlik	2002	2005	Topaz	Mołdawia	saddle	Sieraków		0														discqualification	male	3
Korba	Liliputka I	2002	2005	Baca	Karina	saddle	Popielno	5	1	5.43	2	1.55	5	123	2	208	2	16	2	34	0	23	satisfactory	female	3
Horoszka	Urszulka	2002	2005	Baca	Herta	saddle	Popielno	4	1	4.55	5	1.5	5	125	2	217	2	15	3	15	3	29	good	female	3
Nurmi	Traszka	2001	2005	Lemiesz	Nizina	saddle	Jasło	5	1	4.36	5	2.14	3	166	5	227	3	6	4	4	5	35	very good	female	4
Himera	Zaza	2002	2005	Mortus	Huszcza	saddle	Jasło	5	1	5.16	3	2.06	4	129	2	227	3	8	4	6	4	30	good	female	3
Miła	Zaza	1997	2005	Niger	Mapka	saddle	Jasło	5	1	5.07	4	2	5	135	3	227	3	8	4	2	5	34	very good	female	8
Nadzieja	Traszka	1998	2005	Niger	Nałęcza	saddle	Jasło	5	1	5.23	3	2.15	3	140	4	217	2	7	4	2	5	30	good	female	7
Hołdi	Glejt I	2003	2006	Baca	Herta	saddle	Wojnowo-Majdan	5	1	5.04	4	1.55	5	138	3	238	4	8	4	8	4	34	very good	male	3
Niewierz	Wicek	2003	2006	Nort	Niwea	saddle	Sieraków	5	1	4.51	5	2.01	4	149	4	227	3	6	4	1	5	35	very good	male	3
Klub	Goraj	2003	2006	Kneź	Kluza	saddle	Sieraków	5	1	4.58	5	2.02	4	166	5	277	5	4	5	1	5	39	excellent	male	3
Grant	Wicek	2003	2006	Komes	Gruzja	saddle	Sieraków	5	1	4.4	5	2.08	4	156	5	232	3	6	4	2	5	36	excellent	male	3
Mantel	Chochlik	2003	2006	Jemen	Mantyla	saddle	Sieraków	5	1	5.03	4	2.09	4	144	4	243	4	6	4	2	5	35	very good	male	3
Murmańsk	Chochlik	2003	2006	Jemen	Murena	saddle	Sieraków	5	1	4.59	5	2.11	3	158	5	232	3	2	5	1	5	35	very good	male	3
Jar	Myszak	2002	2006	Jermak	Jara	saddle	Sieraków	4	1	4.24	5	1.46	5	144	4	256	5	5	5	0	5	38	excellent	male	4
Matacz	Chochlik	2003	2006	Jemen	Manita	saddle	Sieraków	3	1	5.31	2	2.4	1	147	4	200	1	10	4	1	5	25	satisfactory	male	3
Hutnik	Myszak	2003	2006	Jermak	Huma	saddle	Sieraków	5	1	4.56	5	2.52	0	144	4	222	3	4	5	1	5	31	very good	male	3
Mniszka	Zaza	2003	2006	Monitor	Mykoza	saddle	Sieraków	4	1	4.46	5	2.04	4	161	5	238	4	6	4	2	5	36	excellent	female	3
P-Marita	Karolka	2003	2006	Jermak	P-Monika	saddle	Sieraków	5	1	4.42	5	2.2	3	156	5	232	3	8	4	2	5	35	very good	female	3
Mirella	Zaza	2003	2006	Hebel	Motawa	saddle	Sieraków	5	1	4.54	5	2.04	4	140	4	238	4	7	4	2	5	36	excellent	female	3
Kira	Urszulka	1997	2006	Hawr	Hala	saddle	Sieraków	5	1	5.17	3	2.32	1	153	5	263	5	4	5	0	5	34	very good	female	9
Krępak	Glejt I	2003	2006	Baca	Karina	saddle	Popielno	3	1	4.36	5	1.38	5	147	4	270	5	9	4	1	5	36	excellent	male	3
Nieborak	Glejt I	2003	2006	Baca	Newa	saddle	Popielno	5	1	4.48	5	1.54	5	145	4	232	3	16	2	2	5	34	very good	male	3
Nonsens	Glejt I	2002	2006	Baca	Niksana	saddle	Popielno	5	1	5.01	4	1.47	5	139	3	263	5	4	5	0	5	37	excellent	male	4
Hania	Zaza	2003	2006	Hektor	Hańcza	saddle	Zwierzyniec	4	1	5.2	3	1.54	5	132	3	256	5	7	4	4	5	33	very good	female	3
Tania	Traszka	1994	2006	Trzmiel	Tumka	saddle	Zwierzyniec	5	1	5.09	4	2.14	3	133	3	222	3	3	5	3	5	33	very good	female	12
Napa	Tarpanka I	2003	2006	Homer ex Kolczak	Natka	saddle	Zwierzyniec	5	1	4.52	5	1.53	5	149	4	235	4	11	3	0	5	36	excellent	female	3
Mszyca	Zaza	2001	2006	Homer ex Kolczak	Morena	saddle	Zwierzyniec	5	1	4.4	5	2.04	4	125	2	233	3	4	5	0	5	33	very good	female	5
Wasyl	Chochlik	2001	2007	Nagan	Wega	saddle	Dębówiec	5	1	4.44	5	2.03	4	140	4	227	3	0	5	2	5	36	excellent	male	6
Pasat	Myszak	1996	2007	Jenerał	Pobudka	saddle	Smolajny	3	1	4.5	5	1.47	5	131	3	238	4	11	3	7	4	32	very good	male	11
Tryton	Chochlik	2004	2007	Trap	Tukana	saddle	Stary Jasiniec	5	1	4.59	5	2.32	1	156	5	192	1	6	4	4	5	31	very good	male	3
Odys	Goraj	2004	2007	Nacios	Odryna	saddle	Stary Jasiniec	5	1	5.51	1	2.09	4	140	4	216	2	2	5	2	5	31	very good	male	3
Nawałnica	Tarpanka I	2002	2007	Baca	Newa	saddle	Stary Jasiniec	5	1	5.01	4	2.16	3	147	4	222	3	0	5	3	5	34	very good	female	5
Metys	Wicek	2004	2007	Hebel	Motawa	saddle	Sieraków	5	1	4.39	5	2.07	4	153	5	250	5	20	2	6	4	35	very good	male	3
Patos	Wicek	2004	2007	Jenek	Potia	saddle	Sieraków	5	1	4.47	5	2.06	4	167	5	250	5	10	4	1	5	37	excellent	male	3
Newton	Chochlik	2004	2007	Jemen	Newa	saddle	Sieraków	5	1	4.47	5	2.08	4	144	4	212	2	14	3	4	5	33	very good	male	3
Janosik	Wicek	2004	2007	Jenek	Widawa	saddle	Sieraków	5	1	4.49	5	2.07	4	158	5	217	2	0	5	0	5	36	excellent	male	3
Duo	Wicek	2001	2007	Nieborów	Donna	saddle	Sieraków	5	1	4.48	5	1.55	5	147	4	244	4	12	3	2	5	36	excellent	male	6
Dunja	Karolka	2002	2007	Moduł	Draga	saddle	Sieraków	5	1	4.3	5	2.23	2	163	5	232	3	8	4	4	5	32	very good	female	5
Huryska	Urszulka	2004	2007	Jermak	Huma	saddle	Sieraków	5	1	4.31	5	1.43	5	135	3	250	5	10	4	4	5	37	excellent	female	3
Polana	Karolka	2004	2007	Jermak	Podaga	saddle	Sieraków	5	1	4.35	5	1.57	5	167	5	233	3	6	4	2	5	37	excellent	female	3
Panda	Karolka	2004	2007	Moduł	Panja	saddle	Sieraków	5	1	5.3	3	2.21	2	145	4	227	3	10	4	2	5	31	very good	female	3
Goya	Tygryska	2001	2007	Nobis	Gayga	saddle	Sieraków	5	1	5.02	4	1.54	5	182	5	244	4	4	5	1	5	38	excellent	female	6
Haidi	Urszulka	2001	2007	Jehol	Hawra	saddle	Sieraków	5	1	4.43	5	1.54	5	158	5	244	4	4	5	0	5	39	excellent	female	6
Nirwana	Tarpanka I	2004	2007	Drzewiak	Niksana	saddle	Popielno	5	1	4.57	5	2.04	4	149	4	244	4	4	5	0	5	37	excellent	female	3
Nesaja	Tarpanka I	2003	2007	Baca	Niksona	saddle	Popielno	5	1	5	5	1.54	5	141	4	213	2	0	5	0	5	36	excellent	female	4
Tajar	Goraj	2002	2007	Tytan	Troja	saddle	Popielno	5	1	4.27	5	1.56	5	161	5	227	3	0	5	0	5	38	excellent	male	5
Top	Wicek	2003	2007	Hektor	Trzmielina	saddle	Zwierzyniec	5	1	5.32	2	1.48	5	145	4	263	5	0	5	2	5	35	very good	male	4
Taner	Glejt I	2003	2007	Hart	Toksja	saddle	Zwierzyniec	5	1	5.16	3	2.05	4	158	5	238	4	5	5	1	5	36	excellent	male	5
Makrus	Chochlik	1995	2007	Kapral	Malaga	saddle	Zwierzyniec	5	1	5.15	4	1.58	5	147	4	232	3	3	5	3	5	36	excellent	male	12
Toraczka	Traszka	2001	2007	Homer ex Kolczak	Trzmielina	saddle	Zwierzyniec	5	1	5.2	3	1.55	5	135	3	232	3	12	3	0	5	32	very good	female	6
Tisa	Traszka	1998	2007	Jantar	Tamiza	saddle	Zwierzyniec	5	1	5.14	4	1.52	5	153	5	244	4	6	4	2	5	37	excellent	female	9
Daida	Dzina I	1999	2007	Jantar	Dalia	saddle	Kębliny	5	1	5.25	3	1.48	5	138	3	263	5	9	4	5	5	35	very good	female	8
Medal	Goraj	1999	2007	Trębacz	Meduza	saddle	Kębliny	5	1	4.35	5	1.41	5	151	5	250	5	7	4	6	4	38	excellent	male	8
Hawrań	Liliput	2005	2008	Noktus	Hawra	saddle	Sieraków	5	1	4.21	5	1.55	5	152	5	217	2	0	5	2	5	37	excellent	male	3
Modem	Wicek	2005	2008	Nord	Mołdawia	saddle	Sieraków	5	1	4.24	5	2.05	4	172	5	238	4	4	5	3	5	38	excellent	male	3
Mińsk	Chochlik	2004	2008	Jemen	Manita	saddle	Sieraków	5	1	4.55	5	2.02	4	139	3	204	1	0	5	1	5	33	very good	male	4
Maniak	Goraj	2005	2008	Knop	Maska	saddle	Sieraków	5	1	4.15	5	1.45	5	167	5	263	5	10	4	3	5	39	excellent	male	3
Nikor	Wicek	2004	2008	Kornik	Nitka	saddle	Sieraków	4	1	4.23	5	2.05	4	125	2	256	5	2	5	4	5	35	very good	male	4
Tyniec	Glejt I	2001	2008	Baca	Tapioka	saddle	Sieraków	3	1	4.4	5	2.21	2	145	4	270	5	0	5	0	5	33	very good	male	7
Praga	Karolka	2005	2008	Jermak	Podaga	saddle	Sieraków	5	1	5.01	4	1.55	5	154	5	263	5	4	5	3	5	39	excellent	female	3
Matla	Zaza	2005	2008	Hebel	Motawa	saddle	Sieraków	5	1	5	5	2.45	4	121	1	238	4	2	5	1	5	34	very good	female	3
Humana	Urszulka	2002	2008	Jermak	Humka	saddle	Sieraków	5	1	4.48	5	2.05	4	147	4	227	3	0	5	0	5	36	excellent	female	6
Wiga	Wola	2005	2008	Jermak	Wigra	saddle	Sieraków	4	1	5.16	3	2.08	4	159	5	278	5	4	5	0	5	36	excellent	female	3
P-Mina	Karolka	2005	2008	Hebel	P-Malina	saddle	Sieraków	4	1	4.55	5	1.35	5	152	5	244	4	8	4	6	4	36	excellent	female	3
Hel	Goraj	2004	2008	Tytan	Himera	saddle	Zwierzyniec	5	1	4.02	5	2.01	4	175	5	243	4	0	5	8	4	37	excellent	male	4
Hurnica	Urszulka	2005	2008	Hart	Hurtnica	saddle	Zwierzyniec	5	1	4.47	5	2.01	4	161	5	244	4	4	5	0	5	38	excellent	female	3
Herpa	Zaza	2005	2008	Hart	Hańcza	saddle	Zwierzyniec	4	1	5.09	4	2.01	4	149	4	263	5	4	5	0	5	36	excellent	female	3
Tercja	Traszka	2005	2008	Hektor	Toksja	saddle	Zwierzyniec	5	1	5	5	1.53	5	142	4	238	4	12	3	12	3	34	very good	female	3
Traper	Chochlik	2002	2008	Osadnik	Topola	saddle	Jasło	5	1	5.13	4	2.11	3	166	5	244	4	4	5	10	4	33	very good	male	6
Orkisz	Goraj	1995	2008	Tulipan	Ożądka	saddle	Popielno	5	1	4.31	5	1.43	5	149	4	250	5	4	5	0	5	39	excellent	male	13
Tenor	Liliput	2005	2009	Noktus	Tera	saddle	Sieraków	5	1	6	1	2.1	4	128	2	217	2	0	5	2	5	28	good	male	4
Moko-K	Wicek	2006	2009	Trucht	Modesta	saddle	Sieraków	5	1	4.31	5	2.4	1	147	4	227	3	0	5	0	5	33	very good	male	3
P-Milan	Wicek	2006	2009	Hebel	P-Monika	saddle	Sieraków	3	1	4.2	5	1.55	5	149	4	227	3	0	5	0	5	35	very good	male	3
Kustosz	Goraj	2005	2009	Jehol	Kulka	saddle	Sieraków	5	1	5.09	4	2.04	4	139	3	263	5	2	5	2	5	36	excellent	male	4
Paloma	Karolka	2006	2009	Jermak	Patyna	saddle	Sieraków	5	1	4.23	5	1.43	5	149	4	238	4	0	5	0	5	38	excellent	female	3
Jawa	Tarpanka I	2006	2009	Jermak	Jara	saddle	Sieraków	5	1	4.48	5	1.47	5	150	5	238	5	6	4	0	5	39	excellent	female	3
P-Malwina	Karolka	2006	2009	Hebel	P-Malina	saddle	Sieraków	4	1	4.27	5	2.3	2	153	5	250	5	2	5	0	5	35	very good	female	3
Luna M	Misia II	2006	2009	Orkisz	Lufka	saddle	Popielno	5	1	4.59	5	1.56	5	149	4	227	3	4	5	5	2	37	excellent	female	3
Borowik	Myszak	2005	2009	Lord	Bielinka	saddle	Popielno	5	1	5.15	4	2	5	127	2	217	2	8	4	5	5	32	very good	male	4
Brego	Myszak	2005	2009	Lord	Bryza	saddle	Popielno	5	1	4.24	5	1.54	5	145	4	227	3	1	5	0	5	37	excellent	male	4
Nadolny	Wicek	2006	2009	Trawers	Nagórna	saddle	Popielno	5	1	4.44	5	1.56	5	140	4	217	2	19	2	26	0	28	good	male	3
Homer-Cezar	Chochlik	2006	2009	Traper	Hyrda	saddle	Popielno	5	1	4.44	5	1.54	5	151	5	250	5	28	0	46	0	30	good	male	3
Puc	Glejt I	2006	2009	Tyniec	Pacyna	saddle	Popielno	5	1	5.07	4	2.16	3	138	3	212	2	6	4	0	5	31	very good	male	3
Tacyt	Wicek	2000	2009	Osman	Tiara	saddle	Popielno	5	1	4.53	5	2.1	4	140	4	227	3	3	5	4	5	36	excellent	male	9
Ozon	Liliput	2003	2009	Drzewiak	Obrona	saddle	Popielno	5	1	4.56	5	2.17	3	151	5	217	2	11	3	3	5	33	very good	male	6
Napalm	Chochlik	2006	2009	Nokturn	Niesamowita	saddle	Popielno	5	1	5.29	3	1.56	5	143	4	222	3	4	5	1	5	35	very good	male	3
Nepal	Goraj	2003	2009	Mortus	Natka	saddle	Łańcut	4	1	5.51	1	2.09	4	151	5	238	4	0	5	10	4	32	very good	male	6
Trufla	Traszka	1993	2009	Trzmiel	Trzmielina	saddle	Łańcut	5	1	5.55	1	2.16	3	145	4	232	3	12	3	2	5	27	good	female	16
Halka	Zaza	1998	2009	Nor	Hulanka	saddle	Łańcut		0														discqualification	female	11
Jogi	Wicek	2004	2009	Port	Jena	saddle	Klikowa	5	1	4.53	5	2.12	3	178	5	232	3	9	4	13	3	33	very good	male	5
Nigrus	Goraj	2004	2009	Kneź	Nigeria	saddle	Klikowa	5	1	4.23	5	1.46	5	166	5	263	5	12	3	10	4	37	excellent	male	5
Hawin	Liliput	2004	2009	Noktus	Hawra	saddle	Klikowa	4	1	5.05	4	2.25	2	163	5	243	4	11	3	9	4	31	very good	male	5
Herhor	Liliput	2002	2009	Drzewiak	Hunia	saddle	Pilchowice	5	1	4.44	5	2.03	4	156	5	244	4	7	4	4	5	37	excellent	male	7
Turnia	Traszka	2005	2009	Hart	Trzmielina	saddle	Zwierzyniec	5	1	5.4	2	2.09	4	143	4	222	3	12	3	2	5	31	very good	female	4
Tora	Traszka	2006	2009	Hektor	Toraczka	saddle	Zwierzyniec	5	1	6	1	1.56	5	147	4	263	5	8	4	0	5	34	very good	female	3
Nabucco	Liliput	2004	2009	Himeryk	Newada	saddle	Zwierzyniec	5	1	5.25	3	2.12	3	139	3	238	4	4	5	0	5	32	very good	male	5
Narnia	Karolka	2005	2010	Kort	Newa	saddle	Złoty Potok	4	1	5.38	2	2.1	4	130	3	213	2	3	2	17	2	24	satisfactory	female	5
Honda	Tunguska	1997	2010	Helios	Hala	saddle	Złoty Potok	4	1	5.54	1	2.39	1	156	5	222	3	12	3	2	3	24	satisfactory	female	13
Tara	Traszka	1996	2010	Jenerał	Taksja	saddle	Złoty Potok	4	1	5	5	2.07	4	152	5	222	3	4	4	5	4	34	very good	female	14
P-Wataha	Karolka	2006	2010	Grymas	Ważka	saddle	Złoty Potok	4	1	5.31	2	2.13	3	154	5	217	2	16	0	20	0	21	satisfactory	female	4
Natryt	Goraj	1998	2010	Nacios	Niewisza	saddle	Kębliny	5	1	5.11	4	1.59	5	147	4	227	3	7	4	6	4	34	very good	male	12
Dąbrówka	Dzina I	2006	2010	Lord	Dębina	saddle	Stare Lubiejewo	5	1	5.02	4	1.4	5	137	3	270	5	5	4	16	2	33	very good	female	4
Hub	Chochlik	2000	2010	Pałasz	Hubka	saddle	Stare Lubiejewo	5	1	4.4	5	1.54	5	153	5	263	5	0	5	12	3	38	excellent	male	10
Namer	Wicek	1999	2010	Trawers	Nacja	saddle	Stare Lubiejewo	5	1	4.22	5	1.3	5	161	5	256	5	4	5	1	5	40	excellent	male	11
Step	Chochlik	2006	2010	Maks	Sally	saddle	Pilchowice	5	1	5.24	3	2.09	4	158	5	250	5	14	3	0	5	35	very good	male	4
Krajka M	Liliputka I	2007	2010	Hanysiek	Karina	saddle	Popielno	5	1	5.05	4	2.09	4	138	3	233	3	6	4	0	5	33	very good	female	3
Nisza M	Tarpanka I	2007	2010	Orkisz	Niksana	saddle	Popielno	5	1	5.05	4	1.56	5	140	4	238	4	0	5	0	5	37	excellent	female	3
Niapatel M	Tarpanka I	2006	2010	Hanysiek	Neskapi	saddle	Popielno	5	1	4.45	5	1.53	5	145	4	233	3	8	4	0	5	36	excellent	female	3
Najeli M	Tarpanka I	2007	2010	Hanysiek	Nesaja	saddle	Popielno	5	1	5.25	3	1.51	5	133	3	250	5	0	5	4	5	36	excellent	female	3
Oman	Liliput	1998	2010	Syriusz	Olcha	saddle	Popielno	3.5	1	4.19	5	2.07	4	156	5	222	3	0	5	0	5	35.5	very good	male	12
Porad	Wicek	2007	2010	Hebel	Podaga	saddle	Sieraków	4	1	4.32	5	2.01	4	159	5	263	5	14	3	1	5	36	excellent	male	3
Nubis	Goraj	2007	2010	Jehol	Namitka	saddle	Sieraków	5	1	4.2	5	1.43	5	147	4	250	5	0	5	1	5	39	excellent	male	3
Wist	Wicek	2007	2010	Hebel	Widia	saddle	Sieraków	3	1	4.25	5	2.04	4	161	5	250	5	6	4	2	5	36	excellent	male	3
Panika	Karolka	2006	2010	Noktus	Poręba	saddle	Sieraków	4	1	4.55	5	1.53	5	143	4	244	4	8	4	0	5	36	excellent	female	4
Wikata	Wola	2006	2010	Noktus	Widawa	saddle	Sieraków	4	1	4.54	5	1.45	5	156	5	250	5	14	3	2	5	37	excellent	female	4
Wineta	Wola	2007	2010	Horst	Wigura	saddle	Sieraków	5	1	4.36	5	1.48	5	154	5	250	5	4	5	0	5	40	excellent	female	3
Harnaś	Chochlik	1998	2010	Tamir	Huszcza	saddle	Trzcinnica	4	1	5.17	3	2.23	2	158	5	232	3	5	5	4	5	31	very good	male	12
Miazga	Zaza	2007	2010	Hart	Morelka	saddle	Trzcinnica	5	1	5.45	2	2.01	4	151	5	238	4	4	5	0	5	35	very good	female	3
Nortes	Wicek	2001	2010	Trawers	Nacja	saddle	Trzcinnica	3	1	5.05	4	2.01	4	135	3	227	3	9	4	23	1	25	satisfactory	male	9
Narwaniec	Goraj	2005	2010	Nestor	Nadzieja	saddle	Trzcinnica	4.5	1	5.32	2	2.1	4	138	3	222	3	2	5	0	5	29.5	good	male	5
Hogan P	Wicek	2006	2010	Trzmiel	Hyża	saddle	Trzcinnica	4.5	1	4.57	5	1.48	5	156	5	270	5	5	5	3	5	39.5	excellent	male	4
Trokar	Wicek	2002	2010	Homer ex Kolczak	Trakcja	saddle	Trzcinnica	4	1	4.56	5	2.07	4	153	5	227	3	4	5	0	5	36	excellent	male	8
Mars	Wicek	2005	2010	Hektor	Moczarka	saddle	Stropieszyn	5	1	4.22	5	1.42	5	152	5	247	5	6	4	2	5	39	excellent	male	5
Niwrel	Wicek	2002	2010	Turkus	Nigeria	saddle	Stropieszyn	4	1	5.2	4	2.19	4	144	4	235	4	6	4	2	5	34	very good	male	8
Order	Goraj	2001	2010	Klejnot	Orsza	saddle	Stropieszyn	4	1	4.36	5	2.3	2	140	4	225	3	8	4	1	5	32	very good	male	9
P'Wojtek	Wicek	2004	2011	Mikrus	Pergola	saddle	Krzelów	3	1	5.13	4	2.03	4	149	4	233	3	6	4	4	5	31	very good	male	7
Nikko	Liliput	2005	2011	Obuwik	Nizina	saddle	Krzelów	4	1	4.54	5	1.5	5	135	3	238	4	4	5	2	5	36	excellent	male	6
Góral	Wicek	2008	2011	Hebel	Goya	saddle	Złoty Potok	2	1	5.23	3	2.09	4	151	5	227	3	16	0	28	0	22	satisfactory	male	3
Taxus	Wicek	2005	2011	Parwus	Topola	saddle	Złoty Potok	4	1	5.14	4	2.1	4	145	4	217	2	18	1	3	1	25	satisfactory	male	6
Galeon	Wicek	2007	2011	Komes	Galia	saddle	Złoty Potok	5	1	4.35	5	2.05	4	154	5	278	5	12	3	0	3	35	very good	male	4
Dirka	Dzina I	2000	2011	Lord	Domena	saddle	Złoty Potok	4	1	5.47	1	2.15	3	147	4	227	3	16	2	0	2	24	satisfactory	female	11
Malina	Geneza	2006	2011	Gigant	Milka	saddle	Złoty Potok	2	1	5.32	2	2.24	2	152	5	222	3	17	1	8	1	21	satisfactory	female	5
Lach Bazylia	Liliput	2008	2011	Herhor	Loska	saddle	Pilchowice	4	1	4.29	5	1.57	5	151	5	263	5	4	5	8	4	38	excellent	male	3
Jasyr	Myszak	2005	2011	Lord	Jętka	saddle	Popielno	5	1	4.35	5	1.51	5	167	5	270	5	6	4	4	5	39	excellent	male	6
Hadron	Wicek	2007	2011	M-Parys	Hepi	saddle	Popielno	3	1	5.25	3	2.14	3	131	3	217	2	8	4	4	5	28	good	male	4
Natron	Goraj	2000	2011	Knop	Nitra	saddle	Popielno	3	1	5.02	4	2.32	1	133	3	208	2	14	3	14	3	24	satisfactory	male	11
Niapira M	Tarpanka I	2008	2011	Orkisz	Neskapi	saddle	Popielno	5	1	4.47	5	1.46	5	149	4	244	4	2	5	0	5	38	excellent	female	3
Hetman	Goraj	2005	2011	Tytan	Himera	saddle	Popielno	3	1	4.44	5	1.58	5	163	5	232	3	15	3	11	3	32	very good	male	6
Nikos	Wicek	2002	2011	Trawers	Nimfa	saddle	Popielno	4	1	4.42	5	2	5	153	5	238	4	25	1	11	3	32	very good	male	9
Junta	Tarpanka I	2007	2011	Hebel	Jenta	saddle	Sieraków	5	1	4.32	5	1.52	5	161	5	244	4	8	4	2	5	38	excellent	female	4
Horoskop	Wicek	2008	2011	Metys	Huryska	saddle	Sieraków	5	1	4.4	5	1.59	5	161	5	286	5	10	4	2	5	39	excellent	male	3
Muc	Wicek	2006	2011	Hektor	Mszyca	saddle	Sieraków	5	1	5.1	4	2.08	4	145	4	244	4	10	4	3	5	35	very good	male	5
Wigura	Wola	2002	2011	Jermak	Wigra	saddle	Sieraków	4	1	4.48	5	1.96	5	149	4	244	4	4	5	0	5	37	excellent	female	9
Jordan	Wicek	2008	2011	Metys	Jara	saddle	Sieraków	3	1	4.4	5	1.58	5	156	5	256	5	10	4	15	3	35	very good	male	3
Polonia	Tarpanka I	2007	2011	Kraj	Peonia	saddle	Trzcinnica	5	1	4.59	5	2.07	4	166	5	250	5	2	5	3	5	39	excellent	female	4
Heven	Liliput	2006	2011	Obuwik	Huczka	saddle	Trzcinnica	2	1	6.59	0	2.19	3	139	3	217	2	0	5	3	5	22	satisfactory	male	7
Tanew	Traszka	2008	2011	Hańczor	Temida	saddle	Trzcinnica	5	1	5.08	4	2.45	0	159	5	233	3	3	5	8	4	30	good	female	3
Klinika	Liliputka I	2009	2012	Metys	Klipa	saddle	Pomysk	5	1	5.2	3	2	5	147	4	250	5	10	4	8	4	35	very good	female	3
Gandawa	Tygryska	2009	2012	Nisz	Gawona	saddle	Pomysk	5	1	5.44	2	2.22	2	132	3	196	1	0	5	12	3	26	good	female	3
Sara	Urszulka	2002	2012	Maks	Sally	saddle	Pomysk	5	1	5.11	4	2.26	2	145	4	227	3	4	5	8	4	32	very good	female	10
Tęcza	Traszka	2003	2012	Nestor	Tamiza	saddle	Pomysk	5	1	6	1	2.26	2	136	3	190	1	8	4	10	4	24	satisfactory	female	9
Małiś	Liliput	2009	2012	Himeryk	Montana	saddle	Pomysk	5	1	5.21	3	2.08	4	139	3	233	3	18	2	8	4	29	good	male	3
Hortus	Myszak	2009	2012	Jar	Humka	saddle	Pomysk	3	1	5.21	3	2.05	4	147	4	238	4	8	4	2	5	32	very good	male	3
Loska	Liliputka I	2002	2012	Osman	Lisica	saddle	Pilchowice	5	1	4.29	5	1.49	5	172	5	278	5	2	5	1	5	38	excellent	female	10
Bajka	Białka	2004	2012	Mango	Bera	saddle	Pilchowice	5	1	4.59	5	2.01	4	175	5	270	5	4	5	4	5	38	excellent	female	8
Grab Bazylia	Liliput	2007	2012	Herhor	Galasówka	saddle	Pilchowice	5	1	5.07	4	2.05	4	129	2	222	3	2	5	1	5	31	very good	male	5
Humin P	Chochlik	2009	2012	Mor	Hala	saddle	Sieraków	5	1	5.03	4	2.02	4	156	5	238	4	0	5	0	5	37	excellent	male	3
Lejra P	Misia II	2006	2012	Trap	Lotka	saddle	Sieraków	5	1	4.27	5	1.42	5	158	5	270	5	0	5	0	5	40	excellent	female	6
Horacy	Myszak	2009	2012	Jar	Horpyna	saddle	Sieraków	4	1	4.31	5	2.21	2	138	3	227	3	12	3	0	5	30	good	male	3
P-Malma	Karolka	2008	2012	Horst	P-Malina	saddle	Sieraków	5	1	4.55	5	1.54	5	158	5	270	5	0	5	0	5	40	excellent	female	4
Poezja	Karolka	2009	2012	Parwus	Podaga	saddle	Sieraków	5	1	4.38	5	1.4	5	158	5	270	5	26	0	5	5	35	excellent	female	3
Preria	Karolka	2009	2012	Parwus	Praga	saddle	Sieraków	5	1	4.55	5	1.56	5	151	5	285	5	22	1	3	5	36	excellent	female	3
Hurkot	Wicek	2009	2012	Parwus	Huryska	saddle	Sieraków	5	1	4.32	5	1.49	5	150	5	277	5	6	4	1	5	39	excellent	male	3
Gruzin	Wicek	2009	2012	Komes	Gruzja	saddle	Sieraków	5	1	4.36	5	2.08	4	166	5	243	4	2	5	0	5	38	excellent	male	3
Norylsk	Wicek	2009	2012	Komes	Norika	saddle	Sieraków	5	1	4.33	5	1.48	5	140	4	242	4	4	5	0	5	38	excellent	male	3
Hańcza M	Urszulka	2008	2012	Orkisz	Herta	saddle	Popielno	5	1	5.26	3	1.59	5	135	3	227	3	5	5	1	5	34	very good	female	4
Lilijka M	Liliputka I	2009	2012	Orkisz	Lufka	saddle	Popielno	5	1	5	5	1.45	5	140	4	238	4	10	4	1	5	37	excellent	female	3
Hajan P	Chochlik	2007	2012	Mor	Hala	saddle	Popielno	4	1	5.31	2	2.06	4	128	2	200	1	5	5	2	5	27	good	male	5
Hoser	Goraj	2009	2012	Hel	Heika	saddle	Popielno	3	1	4.53	5	1.48	5	149	4	263	5	3	5	0	5	37	excellent	male	3
Mozart	Glejt I	2006	2012	Pokos	Mątwa	saddle	Popielno	5	1	5.35	2	2.16	3	132	3	222	3	12	3	2	5	29	good	male	6
Dymnica P	Dzina I	2009	2012	Olwin	Druza	saddle	Popielno	5	1	5	5	1.52	5	151	5	256	5	4	5	6	4	38	excellent	female	3
Pełnia M	Ponętna	2010	2013	Hanysiek	Kontika	saddle	Popielno	4	1	5.42	2	2.09	4	135	3	179	0	12	1.5	5	2.5	27	good	female	3
Liwa M	Liliputka I	2010	2013	Orkisz	Lola	saddle	Popielno	5	1	4.46	5	1.44	5	169	5	250	5	9	2	10	2	39	excellent	female	3
Kala M	Liliputka I	2006	2013	Orkisz	Karina	saddle	Popielno	5	1	5.17	3	1.45	5	149	4	250	5	0	2.5	0	2.5	37	excellent	female	7
Humin P	Chochlik	2009	2013	Mor	Hala	saddle	Sieraków	5	1	5.02	4	1.53	5	153	5	233	3	6	2	2	2.5	36.5	excellent	male	4
Nordyk	Wicek	2010	2013	Komes	Norika	saddle	Sieraków	5	1	4.05	5	1.38	5	151	5	250	5	6	2	5	2.5	39.5	excellent	male	3
Poprad	Chochlik	2010	2013	Mobil	Podagra	saddle	Sieraków	4	1	4.45	5	1.42	5	158	5	263	5	2	2.5	2	2.5	39	excellent	male	3
Tunel	Wicek	2010	2013	Metys	Tunika	saddle	Sieraków	4	1	3.57	5	1.37	5	153	5	263	5	6	2	5	2.5	38.5	excellent	male	3
Howerla	Urszulka	2010	2013	Parwus	Huryska	saddle	Sieraków	5	1	4.23	5	1.48	5	147	4	256	5	7	2	6	2	38	excellent	female	3
Palmira	Karolka	2010	2013	Parwus	P-Malwina	saddle	Sieraków	5	1	5	5	1.52	5	142	4	250	5	7	2	6	2	38	excellent	female	3
Jenika	Tarpanka I	2010	2013	Mobil	Jenta	saddle	Sieraków	4	1	4.35	5	1.35	5	161	5	250	5	8	2	12	1.5	37.5	excellent	female	3
Hera	Zaza	2010	2013	Taner	Hańcza	saddle	Zwierzyniec	5	1	5.25	3	2.1	4	140	4	238	4	0	2.5	3	2.5	33	very good	female	3
Meszka	Zaza	2010	2013	Hańczor	Mszyca	saddle	Zwierzyniec	5	1	4.57	5	2.07	4	163	5	227	3	0	2.5	1	2.5	37	excellent	female	3
Terta	Traszka	2010	2013	Taner	Trzykrotka	saddle	Zwierzyniec	5	1	5.2	3	2.22	3	149	4	212	2	2	2.5	0	2.5	24	satisfactory	female	3
Mona	Zaza	2010	2013	Taner	Modra	saddle	Zwierzyniec	4	1	5.18	3	2.07	4	153	5	238	4	4	2.5	1	2.5	35	very good	female	3
Temina	Traszka	2010	2013	Taner	Temida	saddle	Zwierzyniec	4	1	5	4	2.32	1	144	4	232	3	8	2	8	2	30	good	female	3
Wokara	Wola	2010	2014	Muc	Wiena	saddle	Sieraków	5	1	4.23	5	1.45	5	164	5	238	4	6	2	2	2.5	38.5	excellent	female	4
Mewa	Geneza	2011	2014	Galeon	Milka	saddle	Sieraków	5	1	4.24	5	1.48	5	167	5	250	5	2	2.5	2	2.5	40	excellent	female	3
Kolba	Liliputka I	2004	2014	Mruk	Korea	saddle	Sieraków	4	1	4.55	5	1.4	5	147	4	250	5	0	2.5	0	2.5	38	excellent	female	10
Dudek P	Myszak	2008	2014	Bachus	Druza	saddle	Sieraków	4	1	4.34	5	1.58	5	161	5	227	3	0	2.5	0	2.5	37	excellent	male	6
Wilec	Glejt I	2011	2014	Nest	Wiga	saddle	Sieraków	5	1	4.25	5	1.38	5	153	5	243	4	10	2	4	2.5	38.5	excellent	male	3
Ponsza	Karolka	2011	2014	Nest	P-Malina	saddle	Sieraków	5	1	4.45	5	1.44	5	151	5	238	4	4	2.5	0	2.5	39	excellent	female	3
Betula P	Białka	2011	2014	Tacyt	Berna P	saddle	Popielno	5	1	5.03	4	2.16	3	158	5	238	4	8	2	0	2.5	35.5	very good	female	3
Liwna P	Misia II	2011	2014	Drzewiak	Lotnica	saddle	Popielno	5	1	5.1	4	2.07	4	161	5	250	5	4	2.5	0	2.5	38	excellent	female	3
Bobrek P	Chochlik	2009	2014	Olwin	Bryza	saddle	Popielno	5	1	4.34	5	2.03	4	149	4	256	5	0	2.5	8	2	37.5	excellent	male	5
Galen	Goraj	2004	2015	Jehol	Galia	saddle	Sieraków	5	1	4.5	5	1.37	5	163	5	250	5	16	1	0	2.5	38.5	excellent	male	11
Walor	Wicek	2010	2015	Parwus	Widia	saddle	Sieraków	5	1	4.54	5	2.2	3	153	5	238	4	8	2	13	1.5	35.5	very good	male	5
Kreska	Ponętna	2011	2015	Galeon	Korsa	saddle	Sieraków	5	1	5.02	4	2.06	4	140	4	232	3	4	2.5	10	2	34.5	very good	female	4
Palma	Karolka	2011	2015	Nest	Wiga (??)	saddle	Sieraków	5	1	5.48	1	2.06	4	143	4	256	5	2	2.5	8	2	33.5	very good	female	4
Dida	Dzina I	2011	2015	Osman	Daida	saddle	Sieraków	3.5	1	5.54	1	1.46	5	151	5	250	5	10	2	6	2	33.5	very good	female	4
Poleczka	Karolka	2012	2015	Porad	P-Malina	saddle	Sieraków	4	1	5.18	3	1.54	5	136	3	277	5	10	2	0	2.5	32.5	very good	female	3
Pionier	Wicek	2011	2015	Nest	P-Malina	saddle	Sieraków	4.5	1	5.37	2	2.08	4	151	5	232	3	10	2	0	2.5	31	very good	male	4
Nigr	Liliput	2011	2015	Obuwik	Nigra	saddle	Sieraków	3.5	1	4.49	5	1.58	5	143	4	263	5	2	2.5	0	2.5	29.5	good	male	4
Gaja P	Geneza	2012	2015	Dorato P	Groza	saddle	Popielno	5	1	5	5	1.57	5	149	4	238	4	1	2.5	3	2.5	37.5	excellent	female	3
Wenecja	Wola	2011	2015	Dolar	Wiktoria	saddle	Popielno	4	1	5.37	2	1.57	5	138	3	227	3	1	2.5	3	2.5	32	very good	female	4
Mitek	Wicek	2013	2016	Horoskop	Merlina	saddle	Sieraków	5	1	5.01	4	2.02	4	144	4	222	3	12	1.5	10	2	33.5	very good	male	3
Mapik	Goraj	2009	2016	Order	Mapka	saddle	Sieraków	3.5	1	5.01	4	2.45	0	136	3	212	2	2	2.5	0	2.5	27.5	good	male	7
Magnat	Liliput	2010	2016	Himeryk	Montana	saddle	Sieraków	3	1	5.02	4	2.31	1	138	3	243	4	10	2	6	2	27	good	male	6
Lega	Liliputka I	2011	2016	Borowik	Lusia	saddle	Sieraków	2	1	5.38	2	2.19	3	133	3	227	3	6	2	0	2.5	23.5	satisfactory	female	5
Lucy	Wola	2006	2016	Mruk	Liszka	saddle	Sieraków	3.5	1	5.16	3	2.2	3	151	5	212	2	2	2.5	0	2.5	29.5	good	female	10
Platan	Wicek	2013	2016	Porad	Plama	saddle	Sieraków	5	1	5.19	3	2.1	4	135	3	208	2	4	2.5	0	2.5	28	good	male	3
Oławka	Popielica	2012	2016	Galeon	Opresja	saddle	Sieraków	5	1	5.17	3	1.57	5	153	5	285	5	18	1	6	2	36	excellent	female	4
Leśna	Misia II	2011	2016	Galeon	Lejra P	saddle	Sieraków	5	1	4.44	5	1.45	5	153	5	250	5	2	2.5	0	2.5	40	excellent	female	5
Baja P	Białka	2007	2016	Drzewiak	Biruta	saddle	Sieraków	5	1	4.5	5	1.49	5	166	5	232	3	10	2	2	2.5	37.5	excellent	female	9
Leidi	Misia II	2011	2016	Jermak	Laguna	saddle	Sieraków	5	1	4.48	5	1.55	5	138	3	227	3	8	2	2	2.5	31.5	very good	female	5
Wigusia	Wola	2013	2016	Nest	Wigura	saddle	Sieraków	4.5	1	4.27	5	1.43	5	161	5	370	5	0	2.5	2	2.5	39.5	excellent	female	3
Wiśka	Wola	2013	2016	Parwus	Wineta	saddle	Sieraków	5	1	4.52	5	1.56	5	151	5	243	4	0	2.5	0	2.5	35	very good	female	3
Pompea	Karolka	2013	2016	Nigrus	P-Mara	saddle	Trzcinnica	4	1	5.07	4	2.14	3	153	5	233	3	1	2.5	2	2.5	34	very good	female	3
Nizinna	Karolka	2013	2016	Nigrus	Nikozja	saddle	Trzcinnica	3	1	5.08	4	2.3	2	158	5	238	4	2	2.5	2	2.5	31	very good	female	3
Nehrybka	Karolka	2012	2016	Nigrus	Nikozja	saddle	Trzcinnica	5	1	5.08	4	2.08	4	167	5	238	4	2	2.5	2	2.5	37	excellent	female	4
Opieńka P	Popielica	2013	2016	Lotnik P	Odma	saddle	Popielno	5	1	5.19	3	1.54	5	139	3	256	5	15	1.5	1	2.5	35	very good	female	3
Lalka Aurum	Liliputka I	2013	2016	Oman	Lilijka M	saddle	Popielno	5	1	4.43	5	1.38	5	156	5	250	5	12	1.5	4	2.5	37	excellent	female	3
Góralka Izery	Tygryska	2013	2017	Newton	Goya	saddle	Sieraków	5	1	4.21	5	1.36	5	181	5	263	5	4	2.5	4	2.5	40	excellent	female	4
Polinka	Karolka	2014	2017	Nest	Polana	saddle	Sieraków	5	1	4.42	5	1.31	5	151	5	270	5	2	2.5	2	2.5	40	excellent	female	3
Weria	Wola	2014	2017	Nest	Wineta	saddle	Sieraków	5	1	4.32	5	1.31	5	169	5	277	5	6	2	0	2.5	39.5	excellent	female	3
Dike Izery	Dzina I	2013	2017	Galeon	Dirka	saddle	Sieraków	5	1	4.22	5	1.33	5	161	5	256	5	6	2	0	2.5	39.5	excellent	female	4
Laszka Izery	Misia II	2013	2017	Galeon	Lepaja P	saddle	Sieraków	5	1	4.15	5	1.48	5	175	5	238	4	6	2	0	2	38	excellent	female	4
Pema	Karolka	2014	2017	Jar	P-Malma	saddle	Sieraków	4	1	4.15	5	1.51	5	161	5	256	5	10	2	8	2	38	excellent	female	3
Poeta	Myszak	2014	2017	Jar	Poezja	saddle	Sieraków	4	1	4.47	5	2.03	4	166	5	243	4	0	2.5	4	2.5	37	excellent	male	3
Wiosenka	Wola	2014	2017	Poprad	Wichura	saddle	Sieraków	4	1	4.46	5	1.43	5	142	4	243	4	6	2	2	2.5	36.5	excellent	female	3
Jaszka	Tarpanka I	2014	2017	Jar	Jenika	saddle	Sieraków	3	1	4.27	5	1.49	5	147	4	227	3	12	1.5	6	2	33.5	very good	female	3
Norfolk	Goraj	2014	2017	Mozyr	Nolina	saddle	Sieraków		0														discqualification	male	3
Nenia	Tarpanka I	2014	2017	Nygus	Nana	saddle	Pomysk	5	1	5.2	3	2.05	4	160	5	230	3	7	2	7	2	34	very good	female	3
Teksus	Chochlik	2014	2017	Wasyl	Tesa	saddle	Pomysk	5	1	5.2	3	2.15	3	160	5	230	3	4	2.5	4	2.5	34	very good	male	3
Heda	Urszulka	2009	2017	Natryt	Hanna	saddle	Pomysk	5	1	5.4	2	2.05	4	160	5	230	3	7	2	4	2.5	33.5	very good	female	8
Nefra	Tarpanka I	2014	2017	Onufry	Nela	saddle	Pomysk	5	1	5.4	2	1.5	5	145	4	210	2	7	2	4	2.5	32.5	very good	female	3
Roksana	Tarpanka I	2014	2017	Trokar	Rosa	saddle	Pomysk	5	1	5.1	4	2.15	3	135	3	200	1	4	2.5	4	2.5	31	very good	female	3
Wieliczka	Wola	2014	2017	Taxus	Wieśka	saddle	Pomysk	5	1	4.5	5	2.05	4	160	5	210	2	4	2.5	4	2.5	36	excellent	female	3
Werwa	Wola	2012	2017	Dolar	Wiktoria	saddle	Pomysk	5	1	5.1	4	2.15	3	160	5	200	1	7	2	4	2.5	32.5	very good	female	5
Poziomka	Tarpanka I	2014	2017	Nygus	Piwonia	saddle	Pomysk	5	1	4.5	5	2.05	4	160	5	230	3	4	2.5	4	2.5	37	excellent	female	3
Hałdyna	Urszulka	2014	2017	Mobil	Hałda	saddle	Pomysk	5	1	5.2	3	2.05	4	145	4	200	1	7	2	4	2.5	31.5	very good	female	3
Białka	Białka	2008	2017	Mango	Bera	saddle	Pomysk	5	1	5.2	3	2.05	4	160	5	210	2	4	2.5	4	2.5	34	very good	female	9
Lofka	Misia II	2012	2017	Borowik	Leza	saddle	Pomysk	5	1	4.5	5	1.5	5	145	4	230	3	4	2.5	4	2.5	37	excellent	female	5
Lotus	Chochlik	2014	2017	Wasyl	Kolba	saddle	Pomysk	4	1	6.15	0	2.15	3	135	3	200	1	7	2	4	2.5	23.5	satisfactory	male	3
Deza	Karolka	2014	2017	Nygus	Dalia	saddle	Pomysk	5	1	5.2	3	2.05	4	145	4	210	2	7	2	4	2.5	32.5	very good	female	3
Basra P	Białka	2014	2017	Opos P	Berna P	saddle	Popielno	5	1	4.5	5	1.5	5	160	5	260	5	15	1.5	5	2.5	39	excellent	female	3
Wenus P	Wola	2014	2017	Nygus	Wenecja	saddle	Popielno	5	1	4.5	5	1.5	5	145	4	245	4	15	1.5	15	1.5	36	excellent	female	3
Matura	Zaza	2011	2017	Tran	Metka	saddle	Popielno	5	1	5.35	2	1.5	5	145	4	245	4	20	1	5	2.5	33.5	very good	female	6
Modena K	Zaza	2015	2018	Modem	Manita	saddle	Kobylniki	4	1	5.45	2	2.27	2	169	5	263	5	10	2	8	2	32	very good	female	3
Nela K	Karolka	2015	2018	Modem	Netta	saddle	Kobylniki	5	1	5.29	3	2.19	3	163	5	232	3	10	2	4	2.5	33.5	very good	female	3
Hadyna K	Urszulka	2013	2018	Jar	Halina	saddle	Kobylniki	5	1	5.43	2	2.16	3	156	5	232	3	10	2	5	2.5	32.5	very good	female	5
Nana K	Tarpanka I	2015	2018	Mod	Nerida	saddle	Kobylniki	4	1	5.37	2	2.17	3	160	5	232	3	6	2	8	2	31	very good	female	3
Mięta K	Zaza	2014	2018	Nirman	Maja	saddle	Kobylniki	4	1	5.39	2	2.14	3	154	5	244	5	12	1.5	10	2	32.5	very good	female	4
Harda K	Urszulka	2014	2018	Modem	Hanka	saddle	Kobylniki	4	1	5.3	2	2.18	3	145	4	222	3	10	2	6	2	31	very good	female	4
Nivena	Tarpanka I	2013	2018	Porad	Nilena	saddle	Sieraków	5	1	4.43	5	1.55	5	159	5	263	5	4	2.5	2	2.5	40	excellent	female	5
Gawęda	Tygryska	2013	2018	Mobil	Gawona	saddle	Sieraków	5	1	4.09	5	1.43	5	161	5	263	5	6	2	2	2.5	39.5	excellent	female	5
Jagoda SO	Tarpanka I	2015	2018	Wilec	Jenika	saddle	Sieraków	5	1	4.31	5	1.48	5	156	5	238	4	4	2.5	2	2.5	39	excellent	female	3
Malina Leśna	Zaza	2015	2018	Horoskop	Merlina	saddle	Sieraków	5	1	5.08	4	1.58	5	156	5	263	5	0	2.5	0	2.5	39	excellent	female	3
Horka SO	Urszulka	2015	2018	Tunel	Howerla	saddle	Sieraków	4	1	4.05	5	1.46	5	154	5	285	5	12	1.5	2	2.5	38	excellent	female	3
Polana Leśna	Tarpanka I	2015	2018	Horoskop	Panela	saddle	Sieraków	5	1	5.18	3	1.58	5	151	5	294	5	4	2.5	0	2.5	38	excellent	female	3
Terwalka	Tunguska	2013	2018	Mozyr	Terawa	saddle	Sieraków	5	1	4.19	5	1.5	5	153	5	250	5	6	2	2	2.5	37.5	excellent	female	5
Polcia SO	Karolka	2015	2018	Poprad	Ponsza	saddle	Sieraków	4	1	4.35	5	1.46	5	153	5	227	3	2	2.5	2	2.5	37	excellent	female	3
Płonka M	Ponętna	2015	2018	Nokiopi M	Pełnia M	saddle	Popielno	5	1	4.42	5	1.51	5	151	5	244	4	5	2.5	3	2.5	39	excellent	female	3
Narka M	Tarpanka I	2014	2018	Nokiopi M	Nirwana	saddle	Popielno	5	1	4.51	5	1.44	5	172	5	263	5	9	2	14	1.5	38.5	excellent	female	4
Nirka M	Tarpanka I	2014	2018	Nokiopi M	Niksana	saddle	Popielno	5	1	4.41	5	1.49	5	164	5	256	5	5	2.5	1	2.5	40	excellent	female	4
Mydlina	Zaza	2014	2018	Tran	Metka	saddle	Popielno	5	1	5.08	4	1.57	5	151	5	222	3	11	1.5	7	2	35.5	very good	female	4
Obra P	Popielica	2015	2018	Tasman P	Odma	saddle	Popielno	5	1	4.28	5	1.5	5	167	5	250	5	5	2.5	11	1.5	39	excellent	female	3
Nila	Tarpanka I	2015	2018	Nikos	Nowita	saddle	Pomysk Wielki	5	1	5.14	4	2.01	4	145	4	208	2	22	0.5	19	1	30.5	good	female	3
Wiosna	Wola	2010	2018	Herhor	Wiki	saddle	Pomysk Wielki	5	1	5.21	3	1.54	5	154	5	217	2	13	1.5	15	1.5	33	very good	female	3
Tarnawa	Karolka	2011	2018	Kmieć	Topola	saddle	Pomysk Wielki	5	1	5.08	4	2.13	3	151	5	213	2	12	1.5	1	2.5	33	very good	female	7
Topa	Traszka	2015	2018	Trokar	Talpa P	saddle	Pomysk Wielki	5	1	5.22	3	1.57	5	143	4	227	3	10	2	0	2.5	34.5	very good	female	4
Nata	Liliputka I	2014	2018	Taxus	Nita	saddle	Pomysk Wielki	5	1	5.08	4	2.01	4	135	3	227	3	12	1.5	0	2.5	33	very good	female	4
Netta	Liliputka I	2014	2018	Taxus	Nesa	saddle	Pomysk Wielki	5	1	4.42	5	1.48	5	161	5	238	4	19	1	3	2.5	37.5	excellent	female	4
Naira	Tarpanka I	2014	2018	Nikos	Nowita	saddle	Pomysk Wielki	5	1	4.52	5	1.5	5	147	4	250	5	8	2	6	2	38	excellent	female	4
Tora	Tunguska	2014	2018	Taxus	Topola	saddle	Pomysk Wielki	5	1	4.49	5	1.55	5	151	5	227	3	12	1.5	6	2	36.5	excellent	female	4
Warna	Wola	2012	2018	Nisz	Darna	saddle	Pomysk Wielki	5	1	5.31	2	2.05	4	149	4	222	3	7	2	8	2	32	very good	female	6
Myszka	Zaza	2009	2018	Osman	Morika	saddle	Pomysk Wielki	3	1	5.41	2	2.19	3	143	4	217	2	0	2.5	4	2.5	29	good	female	9
Plaża	Tarpanka I	2015	2018	Mozyr	Plazma	saddle	Pomysk Wielki	5	1	5.09	4	2.08	4	151	5	233	3	7	2	2	2.5	35.5	very good	female	3
Dona	Wola	2014	2018	Taxus	Darżnó	saddle	Pomysk Wielki	5	1	5.04	4	1.45	5	147	4	256	5	0	2.5	0	2.5	38	excellent	female	4
Polanka	Tarpanka I	2014	2018	Nadolny	Parka	saddle	Świeszyno	3	1	4.59	5	1.48	5	151	5	263	5	20	1	2	2.5	36.5	excellent	female	4
Miarka	Zaza	2014	2018	Muc	Mimoza	saddle	Świeszyno	5	1	5.49	1	2.01	4	151	5	277	5	4	2.5	2	2.5	35	very good	female	4
Hawka	Urszulka	2014	2018	Muc	Humka	saddle	Świeszyno	5	1	5.2	3	1.58	5	163	5	250	5	6	2	2	2.5	36.5	excellent	female	4
Olana	Popielica	2011	2018	Nadolny	Olcha	saddle	Świeszyno	5	1	5.08	4	1.5	5	175	5	277	5	6	2	0	2.5	38.5	excellent	female	7
Baba Jaga X	Białka	2012	2018	Huben	Malaga	saddle	Świeszyno	5	1	5.34	2	2.08	4	161	5	263	5	8	2	2	2.5	35.5	very good	female	6
Krajanka	Ponętna	2014	2018	Osman	Kraska	saddle	Świeszyno	5	1	5.11	4	1.5	5	161	5	250	5	16	1	7	2	37	excellent	female	4
Premia	Ponętna	2014	2018	Wasyl	Kania	saddle	Świeszyno	5	1	5.25	3	2.08	4	156	5	238	4	11	1.5	1	2.5	35	very good	female	4
Ponowa M	Ponętna	2014	2018	Nokiopi M	Pełnia M	saddle	Świeszyno	5	1	4.44	5	1.44	5	179	5	256	5	4	2.5	1	2.5	40	excellent	female	4
Dyplomacja	Dzina I	2004	2018	Nestor	Daida	saddle	Świeszyno	5	1	5.37	2	1.53	5	142	4	238	4	10	2	2	6	34	very good	female	14
Nitka O	Tarpanka I	2012	2018	Metys	Nisza M	saddle	Łaski/Jasło	3	1	4.53	5	2.15	3	151	5	233	3	0	2.5	0	2.5	34	very good	female	6
Hortensja	Zaza	2013	2018	Nurmi	Himera	saddle	Łaski/Jasło	3	1	4.55	5	2	5	147	4	238	4	0	2.5	0	2.5	36	excellent	female	5
Pomona	Karolka	2012	2018	Nigrus	Paleta	saddle	Łaski/Jasło	5	1	4.52	5	1.51	5	161	5	244	4	12	1.5	4	2.5	38	excellent	female	6
Tęczowa	Traszka	2013	2018	Kneź	Tanew	saddle	Łaski/Jasło	5	1	4.45	5	2	5	143	4	233	3	0	2.5	0	2.5	37	excellent	female	5
Noriada	Liliputka I	2014	2018	Nepal	Kalwaria	saddle	Łaski/Jasło	4	1	4.41	5	2.1	4	161	5	244	4	8	2	0	2.5	36.5	excellent	female	4
Norida	Tarpanka I	2014	2018	Nepal	Nigeria	saddle	Łaski/Jasło	4	1	5.4	2	2.15	3	143	4	238	4	0	2.5	0	2.5	32	very good	female	4
Orka	Liliputka I	2011	2018	Krępak	Obawa	saddle	Kalitnik	4	1	5.05	4	2.23	2	147	4	217	2	6	2	11	1.5	29.5	good	female	7
Karmella	Liliputka I	2010	2018	Natron	Kabura	saddle	Kalitnik	5	1	5.41	2	2.13	3	159	5	213	2	17	1	3	2.5	30.5	good	female	8
Heca-S	Zaza	2008	2018	Ludek	Harmata	saddle	Kalitnik	5	1	5.42	2	2.08	4	159	5	244	4	8	2	11	1.5	33.5	very good	female	10
Orbita	Popielica	2014	2018	Jasyr	Oprawa	saddle	Kalitnik	4	1	5.33	2	2.06	4	161	5	227	3	12	1.5	0	2.5	32	very good	female	4
Jagoda	Karolka	2013	2018	Nubis	Jastarnia	saddle	Kalitnik	5	1	5.57	1	2.11	3	147	4	233	3	10	2	10	2	28	good	female	5
Tajka	Traszka	2011	2018	Krępak	Tablanka	saddle	Kalitnik	4	1	5.11	4	2.5	1	147	4	222	3	4	2.5	0	2.5	29	good	female	7
Narnia P	Traszka	2012	2018	Mor	Nornica	saddle	Kalitnik	5	1	5.44	2	2.12	3	141	4	250	5	10	2	3	2.5	33.5	very good	female	6
Helios P	Chochlik	2015	2018	Mor	Himera	saddle	Sieraków	4	1	4.37	5	2.18	3	153	5	238	4	14	1.5	2	2.5	35	very good	male	3
Tytoń NK	Chochlik	2015	2018	Nagaj P	Tiszka P	saddle	Sieraków	4	1	5.05	4	2.03	4	149	4	227	3	6	2	0	2.5	33.5	very good	male	3
Jarez P	Myszak	2015	2018	Brego	Jurata P	saddle	Sieraków	5	1	4.37	5	1.5	5	153	5	227	3	12	1.5	2	2.5	33	very good	male	3
Hiszpan	Goraj	2015	2018	Mozyr	Halemba	saddle	Sieraków	5	1	4.45	5	1.55	5	156	5	222	3	0	2.5	0	2.5	38	excellent	male	3
Burgund P	Myszak	2014	2018	Druid P	Brzezina P	saddle	Popielno	5	1	5.12	4	1.52	5	161	5	250	5	3	2.5	10	2	38.5	excellent	male	4
Len	Wicek	2014	2018	Tacyt	Lema	saddle	Popielno	3	1	5.12	4	2.04	4	151	5	244	4	9	2	0	2.5	34.5	very good	male	3
Mocarz	Glejt I	2014	2018	Hart	Milka	saddle	Łaski/Jasło	3	1	5.25	3	2.32	1	147	4	204	1	28	0.5	0	2.5	21	satisfactory	male	4
Natar	Wicek	2014	2018	Hektor	Napa	saddle	Łaski/Jasło	5	1	4.4	5	1.54	5	156	5	244	4	0	2.5	0	2.5	39	excellent	male	4
Torysa P	Tunguska	2012	2019	Dorato P	Tulsa P	saddle	Rumian	5	1	5.33	2	2.05	4	138	3	212	2	1	2.5	3	2.5	31	very good	female	7
Lodzia P	Liliputka I	2013	2019	Neron	Lorka	saddle	Rumian	5	1	5.33	2	2.19	3	149	4	208	2	9	2	6	2	30	good	female	6
Osnujka P	Liliputka I	2013	2019	Neron	Osowa	saddle	Rumian	5	1	5.16	3	1.53	5	140	4	238	4	4	2.5	8	2	34.5	very good	female	6
Nawaga P	Traszka	2013	2019	Mor	Nornica	saddle	Rumian	5	1	5.24	3	1.48	5	131	3	256	5	13	1.5	16	1	33.5	very good	female	6
Hańcza P	Zaza	2013	2019	Neron	Hadra	saddle	Rumian	5	1	5.14	4	1.48	5	142	4	204	1	8	2	4	2.5	33.5	very good	female	6
Oberżyna	Popielica	2015	2019	Mantal	Okazja	saddle	J. Ławrowski	4	1	4.59	5	1.47	5	142	4	243	4	15	1.5	24	0.5	32	very good	female	4
Wisłoka	Wola	2014	2019	Mantal	Wisła	saddle	J. Ławrowski	5	1	5.12	4	2.1	4	156	5	227	3	24	0.5	8	2	31.5	very good	female	5
Ostka	Popielica	2014	2019	Mantal	Osa	saddle	J. Ławrowski	5	1	5.32	2	2.08	4	161	5	238	4	25	0.5	8	2	28.5	good	female	5
Mięta-2	Zaza	2015	2019	Mętlik	Mantua	saddle	J. Ławrowski	5	1	5.09	4	2.17	3	161	5	227	3	15	1.5	24	0.5	28	good	female	4
Okalnica	Popielica	2016	2019	Mętlik	Osa	saddle	J. Ławrowski	5	1	5.34	2	2.19	3	153	5	227	3	20	1	8	2	29	good	female	3
Oczepa I	Popielica	2016	2019	Mętlik	Okazja	saddle	J. Ławrowski	5	1	5.01	4	2.1	4	156	5	227	3	25	0.5	25	0.5	28	good	female	3
Daglezja	Dzina I	2014	2019	Bachus	Druchna	saddle	Pszczółki	5	1	5.45	2	2.1	4	172	5	270	5	20	0.5	6	2	33.5	very good	female	5
Kama	Liliputka I	2011	2019	Wilk	Kalinka	saddle	Pszczółki	5	1	5.03	4	2.1	4	167	5	256	5	24	0.5	20	1	34.5	very good	female	8
Diva	Dzina I	2015	2019	Bachus	Druchna	saddle	Pszczółki	4	1	5.19	3	2.38	1	159	5	192	1	6	2	16	1	27	good	female	4
Domena	Dzina I	2015	2019	Puc	Dymka	saddle	Pszczółki	4	1	5.21	3	2.11	3	164	5	244	4	8	2	16	1	32	very good	female	4
Dakota	Dzina I	2013	2019	Puc	Dymka	saddle	Pszczółki	5	1	4.31	5	1.47	5	167	5	263	5	4	2.5	6	2	39.5	excellent	female	6
Nirvana	Liliputka I	2014	2019	Taxus	Nika	saddle	Pomysk	4	1	5.09	4	2	5	149	4	227	3	10	2	18	1	33	very good	female	5
Talina	Tunguska	2015	2019	Nikos	Tylża	saddle	Pomysk	4	1	5.19	3	2.1	4	149	4	243	4	6	2	14	1.5	32.5	very good	female	4
Nikozja	Karolka	2014	2019	Nikos	Nostalgia	saddle	Pomysk	5	1	5.02	4	2.12	3	151	5	227	3	12	1.5	14	1.5	33	very good	female	5
Tinka	Traszka	2015	2019	Nikos	Tajka	saddle	Pomysk	5	1	4.43	5	2.02	4	156	5	212	2	8	2	14	1.5	34.5	very good	female	4
Wiśniówka	Wola	2014	2019	Wasyl	Wiśnia	saddle	Pomysk	5	1	5.28	3	1.55	5	163	5	232	3	10	2	14	1.5	34.5	very good	female	5
Komosa	Liliputka I	2014	2019	Nikos	Konwalia	saddle	Pomysk	5	1	5.13	4	2.13	3	151	5	227	3	10	2	14	1.5	33.5	very good	female	5
Mimoza	Zaza	2014	2019	Nikos	Mika	saddle	Pomysk	5	1	5.06	4	2.03	4	153	5	227	3	8	2	8	2	35	very good	female	5
Tośka	Tunguska	2015	2019	Natryt	Tarnina	saddle	Pomysk	4	1	5.16	3	2.03	4	147	4	227	3	6	2	2	2.5	32.5	very good	female	4
Matylda	Zaza	2014	2019	Nygus	Mandarynka	saddle	Pomysk	5	1	4.4	5	2.01	4	156	5	227	3	4	2.5	4	2.5	37	excellent	female	5
Newada	Tarpanka I	2014	2019	Trokar	Nika	saddle	Pomysk	3	1	5.07	4	2.05	4	149	4	227	3	10	2	6	2	32	very good	female	5
Bora	Białka	2016	2019	Nemo	Białka	saddle	Pomysk	4	1	5.08	4	1.48	5	151	5	238	4	8	2	6	2	36	excellent	female	3
Omega	Liliputka I	2012	2019	Onufry	Opalka	saddle	Pomysk	4	1	5.17	3	2.19	3	149	4	212	2	8	2	4	2.5	30.5	good	female	7
Nakla	Tarpanka I	2015	2019	Onufry	Niagona	saddle	Pomysk	5	1	5.25	3	2.08	4	156	5	227	3	6	2	8	2	34	very good	female	4
Hiacynta	Urszulka	2015	2019	Onufry	Hanna	saddle	Pomysk	5	1	5	5	2.07	4	145	4	227	3	12	1.5	8	2	34.5	very good	female	4
Nioska	Traszka	2014	2019	Tran	Nockowa	saddle	Popielno	5	1	5.05	4	1.52	5	152	5	233	3	13	1.5	0	2.5	36	excellent	female	5
Minutka	Zaza	2014	2019	Tran	Markiza	saddle	Popielno	5	1	5.37	2	1.48	5	137	3	256	5	6	2	0	2.5	34.5	excellent	female	5
Ramirez	Tarpanka I	2015	2019	Trokar	Ramka	saddle	Popielno	5	1	5.1	4	2	5	154	5	250	5	5	2.5	5	2.5	39	excellent	female	4
Narewna	Traszka	2013	2019	Orkisz	Nadzieja	saddle	Popielno	5	1	4.51	5	2.04	4	161	5	227	3	5	2.5	5	2.5	37	excellent	female	6
Nuka	Traszka	2014	2019	Borowik	Niecna	saddle			0														discqualification	female	5
Heszka M	Urszulka	2015	2019	Napalm	Hańcza	saddle	Popielno	5	1	5.15	4	1.55	5	139	3	227	3	7	2	5	2.5	34.5	excellent	female	4
Wojak SO	Wicek	2015	2019	Tunel	Wiga	saddle	Popielno	5	1	4.26	5	1.47	5	161	5	238	4	10	2	0	2.5	38.5	excellent	female	4
Laguna	Wola	2014	2019	Trokar	Luna	saddle	Popielno	5	1	5.01	4	2	5	154	5	244	4	9	2	2	2.5	37.5	excellent	female	5
Nornica NB	Traszka	2014	2019	Nokturn	Noga	saddle	Kalitnik	4	1	5.44	2	2.21	2	153	5	213	2	14	1.5	11	1.5	24	satisfactory	female	5
Lecicha	Liliputka I	2015	2019	Marzyciel NB	Lewa	saddle	Kalitnik	5	1	5.44	2	2.15	3	139	3	232	3	1	2.5	0	2.5	27	good	female	4
Nasturcja	Tarpanka I	2015	2019	Nubis	Niedzica	saddle	Kalitnik	5	1	5.21	3	2.07	4	137	3	238	4	0	2.5	0	2.5	30	good	female	4
Teska	Traszka	2015	2019	Nadar	Troja	saddle	Kalitnik	5	1	5.04	4	2	5	158	5	238	4	4	2.5	3	2.5	38	excellent	female	4
Bernika NB	Białka	2012	2019	Nokturn	Beza	saddle	Kalitnik	3	1	4.55	5	2.05	4	153	5	227	3	1	2.5	5	2.5	35	very good	female	7
Ninecja	Tarpanka I	2015	2019	Nadar	Nisa	saddle	Kalitnik	5	1	5.47	1	2.05	4	147	4	232	3	12	1.5	7	2	26.5	good	female	4
Natanka	Traszka	2015	2019	Marzyciel NB	Narta	saddle	Kalitnik	5	1	5.08	4	2.05	4	151	5	250	5	3	2.5	0	2.5	38	excellent	female	4
Madera	Zaza	2016	2019	Humin P	Morita	saddle	Kalitnik	5	1	5.15	4	2.14	3	151	5	208	2	9	2	4	2.5	31.5	very good	female	3
Generał	Myszak	2016	2019	Napar	Gruzja MP	saddle	Kalitnik	5	1	4.58	5	2.04	4	158	5	238	4	4	2.5	0	2.5	36	excellent	female	3
Holi	Zaza	2014	2019	Góral	Heca	saddle			0														discqualification	female	5
Lokan Izery	Wicek	2015	2019	Galeon	Lejra P	saddle	Stankowice	5	1	5.24	3	2.18	3	164	5	238	4	5	2.5	7	2	34.5	very good	female	4
Nikita	Geneza	2009	2019	Dolar	Nuka	saddle	Stankowice	5	1	5.24	3	1.52	5	161	5	243	4	10	2	8	2	36	excellent	female	10
Bielanka	Bona	2012	2019	Hawrań	Borówka	saddle	Stankowice	5	1	5.11	4	2.09	4	178	5	243	4	8	2	6	2	36	excellent	female	7
Karela K	Liliputka I	2013	2019	Modem	Karta	saddle	Stankowice	5	1	5.14	4	2.08	4	175	5	227	3	10	2	2	2.5	35.5	very good	female	6
Hojna	Tunguska	2011	2019	Newton	Honda	saddle	Stankowice	5	1	5.3	3	1.57	5	154	5	244	4	8	2	4	2.5	36.5	excellent	female	8
Brzoza Izery	Bona	2013	2019	Newton	Borówka	saddle	Stankowice	5	1	5.11	4	2.1	4	154	5	227	3	0	2.5	0	2.5	36	excellent	female	6
Kreskówka Izery	Ponętna	2013	2019	Newton	Kasaja	saddle	Stankowice	5	1	5.08	4	2.06	4	149	4	232	3	4	2.5	8	2	34.5	very good	female	6
Grzywacz Izery	Liliput	2016	2019	Nyzio	Goya	saddle	Stankowice	5	1	5.16	3	2.14	3	169	5	232	3	2	2.5	1	2.5	34	very good	male	3
Hejnał-4	Chochlik	2015	2019	Mantel	Hirna	saddle	Klikowa	4	1	5.02	4	2.03	4	149	4	232	3	3	2.5	2	2.5	29	good	female	4
Goplana	Tygryska	2012	2019	Newton	Gaździna	saddle	Klikowa	5	1	5.52	3	1.45	5	147	4	256	5	1	2.5	3	2.5	32	very good	female	7
Kredka	Liliputka I	2014	2019	Moryń	Koniczynka	saddle	Klikowa	5	1	4.33	5	1.44	5	149	4	243	4	0	2.5	0	2.5	33	very good	female	5
Magma K	Zaza	2016	2019	Wilec	Manila	saddle	kobylniki	5	1	5.4	2	2.15	3	155	5	225	3	8	2	8	2	32	very good	female	3
Mula K	Zaza	2016	2019	Wilec	Muleta	saddle	kobylniki	5	1	5.1	4	2.35	1	155	5	245	4	8	2	7	2	33	very good	female	3
Wanta K	Wola	2016	2019	Mod	Warka	saddle	kobylniki	5	1	5.1	4	2.35	1	155	5	225	3	8	2	8	2	32	very good	female	3
Nasturcja K	Tarpanka I	2014	2019	Modem	Nigra	saddle	kobylniki	5	1	5.1	4	2.25	2	155	5	245	4	8	2	8	2	34	very good	female	5
Pinia SO	Karolka	2015	2019	Wilec	P-Mina	saddle	Sieraków	5	1	5	5	2	5	155	5	255	5	3	2.5	3	2.5	40	excellent	female	4
Galerka	Ponętna	2013	2019	Mobil	Galera	saddle	Sieraków	5	1	5	5	2	5	155	5	255	5	7	2	3	2.5	39.5	excellent	female	6
Ponowa SO	Karolka	2016	2019	Poprad	P-Malwina	saddle	Sieraków	5	1	5	5	2	5	155	5	255	5	12	1.5	3	2.5	39	excellent	female	3
Koryntia	Liliputka I	2014	2019	Mozyr	Klatka	saddle	Sieraków	5	1	5	5	2	5	155	5	255	5	16	1	7	2	38	excellent	female	5
Jaga SO	Tarpanka I	2016	2019	Poprad	Jesia	saddle	Sieraków	5	1	5	5	2	5	155	5	255	5	16	1	7	2	38	excellent	female	3
Ganera	Ponętna	2014	2019	Mobil	Galera	saddle	Sieraków	5	1	5	5	2.05	4	155	5	215	2	3	2.5	3	2.5	36	excellent	female	5
Polka SO	Karolka	2016	2019	Nigr	Poleczka	saddle	Sieraków	3	1	5.1	4	2	5	155	5	245	4	3	2.5	3	2.5	36	excellent	female	3
Niewilka	Tarpanka I	2011	2019	Katar	Niegowa	saddle	Sieraków	4	1	5	5	2	5	155	5	225	3	12	1.5	8	2	35.5	very good	female	8
Janosik SO	Liliput	2016	2019	Nigr	Jenika	saddle	Sieraków	5	1	5	5	2	5	155	5	255	5	12	1.5	2	2.5	35	very good	female	3
Mila	Zaza	2014	2019	Humin P	Miłka	saddle	Sieraków	4	1	5.1	4	2.05	4	145	4	225	3	16	1	8	2	32	very good	female	5
Orlan NK	Chochlik	2015	2019	Nagaj P	Ohara P	saddle	Sieraków	3	1	5.1	4	2.35	1	155	5	195	1	7	2	2	2.5	24.5	satisfactory	female	4
Mela Salaton	Zaza	2016	2019	Terwan	Merlina	saddle			0														discqualification	female	3
Nagra I	Karolka	2013	2019	Góral	Noemi	saddle			0														discqualification	female	6
Punto	Wicek	2015	2019	Porad	Puma	saddle			0														discqualification	female	4
Nirwana X	Zaza	2016	2019	Osman	Nutka	saddle	Świeszyno	5	1	5.1	4	2	5	155	5	255	5	7	2	3	2.5	38.5	excellent	female	3
Mgiełka	Białka	2008	2019	Jermak	Magierka	saddle	Świeszyno	5	1	5	5	2	5	145	4	255	5	3	2.5	3	2.5	39	excellent	female	11
Buczyna Izery	Bona	2015	2019	Galeon	Bielanka	saddle	Świeszyno	5	1	5.1	4	2	5	155	5	245	4	3	2.5	3	2.5	38	excellent	female	4
Olimpia Izery	Popielica	2015	2019	Galeon	Ozdoba	saddle	Świeszyno	5	1	5.1	4	2	5	155	5	245	4	7	2	3	2.5	37.5	excellent	female	4
Malicja	Zaza	2015	2019	Muc	Mimoza	saddle	Świeszyno	4	1	5.5	1	2.05	4	135	3	215	2	3	2.5	2	2.5	29	good	female	4
Habera	Zaza	2015	2019	Hortus	Hermina	saddle	Świeszyno	5	1	5.5	1	2.15	3	135	3	225	3	16	1	3	2.5	26.5	good	female	4
Netala	Tarpanka I	2015	2019	Mobil	Nilwa	saddle	Świeszyno	4	1	5.2	3	2.05	4	155	5	245	4	3	2.5	2	2.5	35	very good	female	4
Kometa	Ponętna	2015	2019	Galen	Kukułka	saddle	Świeszyno	5	1	5.2	3	2.05	4	155	5	215	2	3	2.5	3	2.5	34	very good	female	4
Borysz	Myszak	2016	2019	Druid P	Beza	saddle	Świeszyno	5	1	5.2	3	2.05	4	155	5	225	3	7	2	3	2.5	34.5	very good	female	3
Nektar P	Goraj	2016	2019	Tytan	Nipa	saddle	Świeszyno	4	1	5.1	4	2.05	4	145	4	245	4	8	2	1	2.5	34.5	very good	female	3
Osia	Liliputka I	2015	2019	Tors	Oka	saddle	Chodźki	5	1	5.38	2	2.16	3	144	4	212	2	4	2.5	3	2.5	31	very good	female	4
Giewont	Chochlik	2011	2020	Newton	Goja	saddle	Pomysk	5	1	4.3	5	1.44	5	149	3	250	4	16	2	12	3	32	very good	female	9
Nagó	Tarpanka I	2017	2020	Małiś	Nutka	saddle	Pomysk	4	1	4.27	5	2.03	4	133	2	192	1	12	3	8	4	28	good	female	3
Niwna	Tarpanka I	2016	2020	Hortus	Nilwa	saddle	Pomysk	5	1	4.16	5	1.54	4	130	2	196	1	8	4	8	4	29	good	female	4
Miskana	Zaza	2016	2020	Hawer	Malina	wierzchowa	Pomysk	5	1	5.02	4	2.07	3	137	2	200	1	10	4	4	5	29	good	female	4
Niwita	Tarpanka I	2017	2020	Nikos	Nowita	wierzchowa	Pomysk	4	1	5.2	3	2.12	3	135	2	200	1	12	3	8	4	25	satisfactory	female	3
Kalisia	Liliputka I	2017	2020	Natryt	Kaja	wierzchowa	Pomysk	4	1	5.26	2	2	4	133	2	204	1	10	4	6	4	26	good	female	3
Petra SDW	Ponętna	2017	2020	Natryt	Kania	wierzchowa	Pomysk	5	1	5.15	3	2.09	3	132	2	204	1	10	4	12	3	26	good	female	3
Geneza	Tygryska	2017	2020	Onufry	Galba	wierzchowa	Pomysk	3	1	4.51	4	2.02	4	132	2	192	1	6	4	10	4	27	good	female	3
Wila	Wola	2017	2020	Onufry	Wizja	wierzchowa	Pomysk	5	1	5.06	3	2.01	4	147	3	222	2	8	4	8	4	30	good	female	3
Winniczka	Wola	2016	2020	Hawer	Wiena	wierzchowa	Pomysk	5	1	5.2	3	2.03	4	141	3	222	2	10	4	12	3	29	good	female	4
Gora	Tygryska	2017	2020	Onufry	G-Malwa	wierzchowa	Pomysk	5	1	5.21	3	2.23	2	135	2	222	2	8	4	10	4	27	good	female	3
Hella	Urszulka	2017	2020	Nikos	Hanna	wierzchowa	Pomysk	4	1	5.19	3	2.19	3	135	2	213	1	16	2	8	4	24	satisfactory	female	3
Kraina	Liliputka I	2017	2020	Onufry	Krasna	wierzchowa	Pomysk	5	1	4.49	4	2.04	4	141	3	217	2	8	4	8	4	31	very good	female	3
Horina	Zaza	2016	2020	Namer	Hona	wierzchowa	Pomysk	5	1	4.19	5	1.42	5	143	3	250	4	12	3	6	4	34	very good	female	4
Drosera P	Dzina I	2017	2020	Opos P	Druza	wierzchowa	Popielno	5	1	4.35	5	1.42	5	156	4	217	2	20	2	17	2	32	very good	female	3
Leśna M	Liliputka I	2017	2020	Nokiopi M	Lufka	wierzchowa	Popielno	5	1	5.05	4	1.43	5	140	3	217	2	14	3	0	5	32	very good	female	3
Napoleon	Wicek	2016	2020	Metys	Nisza M	wierzchowa	Popielno	5	1	5.1	3	2.14	3	140	3	227	2	7	4	5	5	29	good	female	4
Nygula	Tarpanka I	2013	2020	Limit	Narnia	wierzchowa	Popielno	3	1	4.39	5	1.5	4	156	4	217	2	9	4	1	5	32	very good	female	7
Habra	Urszulka	2013	2020	Limit	Huba-Bazylia	wierzchowa	Popielno	5	1	5.31	2	2.24	2	136	2	192	1	13	3	0	5	24	satisfactory	female	7
Grecja MP	Tygryska	2012	2020	Maks	Galera	wierzchowa	Kalitnik	5	1	5.12	3	2.1	3	154	4	250	4	25	1	17	2	27	good	female	8
Guliwer	Chochlik	2017	2020	Humin P	Grecja MP	wierzchowa	Kalitnik	4	1	5.04	4	3.14	1	154	4	244	3	27	0	18	2	22	satisfactory	female	3
Troya	Traszka	2014	2020	Jasyr	Tira	wierzchowa	Kalitnik	5	1	5.1	3	2.2	3	154	4	233	3	17	2	22	1	28	good	female	6
Morita	Zaza	2012	2020	Tokar P	Mika	wierzchowa	Kalitnik	5	1	5.02	4	1.48	4	149	3	256	4	21	1	17	2	28	good	female	8
Gruzja MP	Tygryska	2012	2020	Maks	Gryfina	wierzchowa	Kalitnik	5	1	4.45	5	2.08	3	154	4	244	3	7	4	13	3	32	very good	female	8
Nisza-B	Tarpanka I	2014	2020	Jenek	Niawara	wierzchowa	Parcz	5	1	5.05	4	2.01	4	158	4	227	2	29	0	17	2	26	good	female	6
Turbina	Traszka	2014	2020	Taxus	Tęcza	wierzchowa	Parcz	5	1	4.55	4	1.46	5	144	3	250	4	20	2	12	3	31	very good	female	6
Pasja	Tarpanka I	2014	2020	Patos	Princesa	wierzchowa	Parcz	5	1	4.59	4	2	4	166	5	222	2	13	3	8	4	32	very good	female	6
Niwa	Traszka	2012	2020	Małiś	Niskó	wierzchowa	Parcz	5	1	4.45	5	1.5	5	142	3	238	3	28	0	0	5	31	very good	female	8
Knieja	Liliputka I	2013	2020	Taxus	Klinika	wierzchowa	Parcz	5	1	4.4	5	1.42	5	166	5	263	5	20	2	6	4	36	excellent	female	7
Watacha	Wola	2014	2020	Klarnet	Wizja	wierzchowa	Parcz	5	1	5.1	3	1.59	4	144	3	212	1	0	5	1	5	31	very good	female	6
Wirma	Wola	2017	2020	Nikko	Wilma	wierzchowa	Klikowa	5	1	4.54	4	1.52	4	166	5	277	5	6	4	7	4	34	very good	female	3
Samanta	Urszulka	2015	2020	Kuba	N-Sabrina	wierzchowa	Klikowa	5	1	4.45	4	1.37	5	158	4	222	2	5	5	5	5	30	good	female	5
Liberator P	Wicek	2015	2020	Opos P	Liwna P	wierzchowa	Klikowa	3	1	4.42	5	2.33	2	154	4	244	3	6	4	5	5	28	good	female	5
Toma	Tunguska	2016	2020	Midar	Tymira	wierzchowa	Klikowa	5	1	4.55	4	2.16	3	135	2	222	2	8	4	5	5	25	satisfactory	female	4
Pessa	Tarpanka I	2016	2020	Midar	Pralina	wierzchowa	Klikowa	4	1	4.59	4	2.36	2	147	3	192	1	5	4	6	4	24	satisfactory	female	4
Silwa	Urszulka	2016	2020	Midar	Sigma	wierzchowa	Klikowa	4	1	5.2	2	2.5	1	128	1	196	1	6	4	9	3	22	satisfactory	female	4
Pela	Tarpanka I	2016	2020	Midar	Pompeja	wierzchowa	Klikowa	3	1	5.32	2	2.32	2	129	1	208	1	8	4	7	4	21	satisfactory	female	4
Nuka	Traszka	2014	2020	Borowik	Niecna	wierzchowa			0														discqualification	female	6
Turpeja	Tunguska	2013	2020	Mozyr	Tuleja	wierzchowa			0														discqualification	female	7
Jantar SO	Liliput	2017	2020	Lotnik P	Jenika	wierzchowa	Sieraków	5	1	4.4	5	2	4	155	4	260	5	20	2	20	2	32	very good	female	3
Jasiek SO	Liliput	2017	2020	Nigr	Jawa	wierzchowa	Sieraków	5	1	5.15	3	2	4	160	5	240	3	20	2	5	5	32	very good	female	3
Pela SO	Karolka	2017	2020	Lotnik P	Poezja	wierzchowa	Sieraków	5	1	4.55	4	2	4	155	4	250	4	15	3	20	2	31	very good	female	3
Pandora I	Tarpanka I	2017	2020	Newton	Puszta	wierzchowa	Sieraków	5	1	4.55	4	2	4	160	5	260	5	20	2	30	0	30	good	female	3
Warka SO	Wola	2017	2020	Lotnik P	Wineta	wierzchowa	Sieraków	5	1	4.4	5	2	4	160	5	220	2	20	2	30	0	28	good	female	3
Noriska	Karolka	2014	2020	Mozyr	Norika	wierzchowa	Sieraków	5	1	4.55	4	1.5	5	145	3	260	5	30	0	25	1	28	good	female	6
Persja I	Karolka	2017	2020	Newton	Panienka	wierzchowa	Sieraków	5	1	4.55	4	2	4	155	4	230	3	25	1	30	0	26	good	female	3
Pliska	Tarpanka I	2014	2020	Porad	Plama	wierzchowa	Sieraków	3	1	4.55	4	1.5	5	145	3	260	5	30	0	30	0	25	satisfactory	female	6
Niva	Tarpanka I	2014	2020	Nygus	Nasturcja	wierzchowa	Sieraków	5	1	4.55	4	2.4	1	160	5	220	2	25	1	25	1	24	satisfactory	female	6
Wigor SO	Liliput	2017	2020	Nigr	Wiga	wierzchowa			0														discqualification	female	3
Hewen Blu-Rutka	Urszulka	2014	2020	Hel	Helga	wierzchowa	Zwierzyniec	5	1	5.09	3	2.04	4	181	5	227	2	0	5	9	4	33	very good	female	6
Hana Blu-Rutka	Urszulka	2014	2020	Hel	Herba	wierzchowa	Zwierzyniec	5	1	5.08	3	2.51	1	147	3	238	3	8	4	0	5	29	good	female	6
Lilka	Misia II	2011	2020	Brego	Lozana	wierzchowa	Zwierzyniec	4	1	4.58	4	2.12	3	147	3	232	3	16	2	16	2	26	good	female	9
Garstka	Tygryska	2017	2020	Hajan P	Galaktyka	wierzchowa	Pszczyna	5	1	4.4	5	1.5	5	160	5	250	4	10	4	10	4	37	excellent	female	3
Wella	Wola	2014	2020	Nabucco	Wić	wierzchowa	Pszczyna	5	1	4.55	4	2	4	160	5	260	5	10	4	10	4	36	excellent	female	6
Mega	Zaza	2017	2020	Namer	Migotka	wierzchowa	Pszczyna	5	1	4.4	5	2	4	160	5	260	5	15	3	10	4	36	excellent	female	3
Watra	Wola	2017	2020	Namer	Wiklina	wierzchowa	Pszczyna	4	1	4.55	4	1.5	5	155	4	260	5	10	4	10	4	35	very good	female	3
Miłka	Zaza	2015	2020	Nabucco	Migotka	wierzchowa	Pszczyna	5	1	4.55	4	1.5	5	160	5	230	3	10	4	10	4	35	very good	female	5
Wizja	Wola	2017	2020	Namer	Wiatka	wierzchowa	Pszczyna	4	1	4.4	5	1.5	5	160	5	250	4	15	3	15	3	34	very good	female	3
Wiwa	Wola	2015	2020	Nabucco	Wiatka	wierzchowa	Pszczyna	4	1	5.15	3	1.5	5	135	2	230	3	10	4	10	4	29	good	female	5
Mewa	Zaza	2017	2020	Namer	Morwa-Bazylia	wierzchowa	Pszczyna	5	1	4.4	5	2	4	145	3	250	4	30	0	20	2	28	good	female	3
Weda	Wola	2017	2020	Namer	Wera	wierzchowa	Pszczyna	5	1	4.55	4	1.5	5	145	3	230	3	25	1	20	2	28	good	female	3
Morwa	Zaza	2015	2020	Napar	Mimoza	wierzchowa	St.Jasiniec	4	1	5.12	3	1.54	4	145	3	285	5	15	3	22	1	28	good	female	5
Tara	Traszka	2016	2020	Patos	Tunika	wierzchowa	St.Jasiniec	3	1	5.16	3	1.46	5	149	3	270	5	14	3	13	3	30	good	female	4
Jordina	Karolka	2008	2020	Nero	Jamajka	wierzchowa	St.Jasiniec	5	1	5.27	2	1.56	4	163	5	333	5	6	4	5	5	34	very good	female	12
Nawigacja	Tarpanka I	2017	2020	Napar	Nawałnica	wierzchowa	St.Jasiniec	5	1	5.06	3	1.58	4	166	5	285	5	7	4	8	4	35	very good	female	3
Dumka	Dzina I	2017	2020	Napar	Dłużyna	wierzchowa	St.Jasiniec	5	1	5.19	3	1.44	5	169	5	333	5	6	4	16	2	34	very good	female	3
Treska	Tunguska	2017	2020	Napar	Trakcja	wierzchowa	St.Jasiniec	4	1	6.45	1	2.25	2	147	3	227	2	2	5	19	2	23	satisfactory	female	3
Wiszerka	Wola	2017	2020	Tors	Wiszna	wierzchowa	St.Jasiniec	4	1	5.43	2	2.52	1	137	2	238	3	6	4	15	3	23	satisfactory	female	3
Notera	Tarpanka I	2013	2020	Tyniec	Nagroda	wierzchowa	St.Jasiniec	5	1	5.3	2	2.17	3	164	5	233	3	4	5	16	2	29	good	female	7
Haryzma	Zaza	2017	2020	Mozart	Herakse	wierzchowa	St.Jasiniec	5	1	5.51	1	2.43	1	143	3	192	1	14	3	10	4	22	satisfactory	female	3
Mozaika X	Zaza	2017	2020	Osman	Mewa	wierzchowa	Bardzlino	5	1	4.47	4	1.48	5	166	5	277	5	12	3	11	3	35	very good	female	3
Mohito X	Wicek	2016	2020	Osman	Mewa	wierzchowa	Bardzlino	5	1	5.07	3	1.48	5	163	5	256	4	10	4	6	4	35	very good	female	4
Natur	Goraj	2016	2020	Maniak	Nasia	wierzchowa	Bardzlino	4	1	5.03	4	2.03	4	166	5	254	4	6	4	0	5	35	very good	female	4
Wokanda	Wola	2016	2020	Nemo	Warna	wierzchowa	Bardzlino	5	1	5	4	1.53	4	158	4	270	5	11	3	12	3	33	very good	female	4
Tonacja	Traszka	2015	2020	Maniak	Teza	wierzchowa	Bardzlino	4	1	4.42	5	1.55	4	158	4	270	5	20	2	19	2	31	very good	female	5
P-Marena	Karolka	2007	2020	Horst	P-Marina	wierzchowa	Bardzlino	5	1	4.47	4	1.59	4	174	5	250	4	9	2	18	2	31	very good	female	13
Pigalion	Goraj	2016	2020	Maniak	P-Marina	wierzchowa	Bardzlino	3	1	5.31	2	5.31	4	151	4	238	3	5	5	4	5	31	very good	female	4
Berwicha	Białka	2016	2020	Nubis	Bernika NB	wierzchowa	Bardzlino	5	1	4.47	4	1.59	4	156	4	238	3	7	3	34	0	28	good	female	4
Nacjana	Tarpanka I	2015	2020	Maniak	Nasia	wierzchowa	Bardzlino	3	1	5.09	3	1.52	4	161	5	263	5	12	3	17	0	28	good	female	5
Okinawa X	Popielica	2016	2020	Osman	Olana	wierzchowa	Bardzlino	5	1	5.08	2	1.58	4	156	4	232	3	11	1	22	1	25	satisfactory	female	4
Jada	Tarpanka I	2015	2020	Maniak	Jasia	wierzchowa	Bardzlino	5	1	5.19	3	1.56	4	151	3	222	2	13	3	27	0	25	satisfactory	female	5
Nastka IV	Geneza	2013	2021	Tenor	Nira	wierzchowa	Stankowice	5	1	5.32	2	2.29	2	151	4	227	2	48	0	4	5	24	satisfactory	female	8
Nina-15	Geneza	2016	2021	Tenor	Nira	wierzchowa	Stankowice	5	1	5.23	3	2.24	2	144	3	212	1	24	1	4	5	24	satisfactory	female	5
Megi	Zaza	2014	2021	Góral	Modystka	wierzchowa	Stankowice	5	1	5.26	2	2.17	3	158	4	217	2	30	0	12	3	23	satisfactory	female	6
Hoja	Urszulka	2014	2021	Newton	Hosta	wierzchowa	Stankowice	5	1	5.36	2	2	4	147	3	232	3	20	2	12	3	27	good	female	7
Karnata	Liliputka I	2014	2021	Moryń	Kalipso	wierzchowa	Stankowice	4	1	5.28	2	2.23	2	156	4	222	2	8	4	8	4	25	satisfactory	female	7
Dżamila Izery	Dzina I	2016	2021	Galeon	Dirka	wierzchowa	Stankowice	5	1	5.28	2	2.2	3	163	5	243	3	16	2	8	4	28	good	female	5
Bogna X	Białka	2017	2021	Wist	Baja P	wierzchowa	Stankowice	5	1	5.17	3	2.03	4	158	4	227	2	12	3	4	5	30	good	female	4
Galantka	Tygryska	2016	2021	Hortus	Galiza	wierzchowa	Pomysk	5	1	5.01	4	2.16	3	154	4	222	2	5	6	4	4	32	very good	female	5
Jaśma	Tarpanka I	2017	2021	Hortus	Jaśmina	wierzchowa	Pomysk	5	1	5.01	4	1.54	4	154	4	250	4	16	2	2	5	33	very good	female	4
Hazela	Urszulka	2018	2021	Hawer	Hazeta	wierzchowa	Pomysk	5	1	5.05	4	1.51	4	154	4	227	2	12	3	0	5	32	very good	female	3
Harda	Zaza	2017	2021	Hawer	Haka	wierzchowa	Pomysk	5	1	5.02	4	1.5	5	149	3	244	3	6	4	0	5	34	very good	female	4
Karka	Baśka	2017	2021	Hortus	Kartka	wierzchowa	Pomysk	4	1	5.09	3	2.05	4	149	3	232	3	10	4	2	5	31	very good	female	4
Wigota	Wola	2015	2021	Muc	Wiena	wierzchowa	Pomysk	5	1	5.03	4	1.5	5	156	4	232	3	0	5	0	5	36	excellent	female	6
Parcela	Tarpanka I	2016	2021	Hortus	Parma	wierzchowa	Pomysk	5	1	4.46	4	1.5	5	158	4	250	4	18	2	0	5	34	very good	female	5
Pułanka	Tarpanka I	2016	2021	Hortus	Pula	wierzchowa	Pomysk	5	1	4.49	4	1.5	5	175	5	250	4	18	2	4	5	35	very good	female	5
Hawa	Zaza	2017	2021	Hortus	Hawinia	wierzchowa	Pomysk	5	1	4.58	4	1.51	4	158	4	250	4	12	3	0	5	32	very good	female	4
Niagara	Traszka	2016	2021	Wir	Nadera NB	wierzchowa	Pomysk	5	1	5.3	2	2.08	3	158	4	232	3	18	2	12	3	25	satisfactory	female	5
Tercja	Tunguska	2013	2021	Taxus	Tunezja	wierzchowa	Pomysk	5	1	5.01	4	1.51	4	149	3	232	3	16	2	6	4	30	good	female	8
Limonka M	Liliputka I	2018	2021	Pancho	Lufka	wierzchowa	Popielno	4	1	4.59	4	1.41	5	144	3	238	3	9	4	10	4	32	very good	female	3
Niuśka	Traszka	2018	2021	Hanysiek	Nić ZO	wierzchowa	Popielno	5	1	5.12	3	2.08	3	153	4	238	3	9	4	4	5	32	very good	female	3
Netapla M	Tarpanka I	2018	2021	Pancho	Neskapi	wierzchowa	Popielno	5	1	5.02	4	1.57	4	144	3	243	3	12	3	23	1	28	good	female	3
Turkawka P	Tunguska	2018	2021	Brego	Tulsa P	wierzchowa	Popielno	5	1	5.07	3	2	4	133	2	217	2	4	5	4	5	31	very good	female	3
Myśl	Zaza	2018	2021	Burgund P	Minutka	wierzchowa	Popielno	5	1	4.53	4	1.49	5	149	3	243	3	5	5	1	5	35	very good	female	3
Nocka	Traszka	2018	2021	Burgund P	Nockowa	wierzchowa	Popielno	5	1	4.39	5	1.37	5	147	3	294	5	7	4	4	5	37	excellent	female	3
M-Nuda	Zaza	2018	2021	Burgund P	Mydlina	wierzchowa	Popielno	5	1	4.31	5	1.5	5	149	3	285	5	11	3	11	3	33	very good	female	3
Langusta P	Misia II	2012	2021	Dorato P	Leda	wierzchowa	Popielno	5	1	3.57	5	1.43	5	161	5	243	3	12	3	13	3	34	very good	female	9
Damuśka	Dzina I	2018	2021	Pasat	Dumka	wierzchowa	Główne	5	1	4.56	4	1.48	5	142	3	232	2	12	3	28	0	24	satisfactory	female	3
Norma	Traszka	2011	2021	Lotos	Notacja	wierzchowa	Główne	5	1	5.35	2	2.13	3	147	3	217	2	8	4	6	4	24	satisfactory	female	10
Tiuna	Traszka	2017	2021	Trokar	Telimena	wierzchowa	Główne	4	1	4.59	4	2.18	3	138	2	243	3	14	3	29	0	23	satisfactory	female	4
Pasja	Karolka	2016	2021	Moko-K	Polanka	wierzchowa	Główne	4	1	4.36	5	1.44	5	142	3	204	1	14	3	28	0	24	satisfactory	female	5
Hakerka	Zaza	2014	2021	Nortes	Huba-S	wierzchowa	Główne	5	1	4.24	5	1.31	5	158	4	277	5	26	0	38	0	29	good	female	7
Harfiarka	Zaza	2016	2021	Nonsens	Harfa	wierzchowa	Główne	4	1	4.44	5	2.18	3	149	3	227	2	12	3	24	1	24	satisfactory	female	5
Niezapominajka	Karolka	2009	2021	Grejtan	Namiastka	wierzchowa	Główne	5	1	5.09	3	1.43	5	156	4	238	3	10	4	12	3	31	very good	female	12
Nikozja Pałac	Tarpanka I	2017	2021	Mars	Narew	wierzchowa	Główne	5	1	5.24	3	1.55	4	144	3	232	3	20	2	30	0	25	satisfactory	female	4
Nawijka	Tarpanka I	2014	2021	Hogan P	Nuka-S	wierzchowa	Główne	5	1	4.37	5	1.37	5	169	5	277	5	6	4	10	4	38	excellent	female	7
Japonia	Tarpanka I	2014	2021	Hogan P	Junona	wierzchowa	Główne	5	1	4.41	5	1.32	5	158	5	277	5	8	4	10	4	37	excellent	female	7
Nadia Pałac	Tarpanka I	2017	2021	Osolin P	Nawara	wierzchowa	Główne	5	1	4.54	4	1.49	5	138	2	256	4	12	3	10	4	31	very good	female	4
Lipa	Misia II	2015	2021	Jemen	Lina	wierzchowa	Główne	4	1	4.46	4	2.06	3	169	5	256	4	0	5	16	2	30	good	female	6
Luksa	Misia II	2018	2021	Himeryk	Lumia	wierzchowa	Główne		0													31	very good	female	3
Nimfa z Sulisławia	Tarpanka I	2014	2021	Order	Niagara-F	wierzchowa	Główne		0													32	very good	female	7
Tyna	Traszka	2015	2021	Tors	Tymona	wierzchowa	Kalitnik	5	1	5	4	2.16	3	159	4	222	2	37	0	13	3	26	good	female	6
Trzepla	Tunguska	2016	2021	Nadar	Tossa	wierzchowa	Kalitnik	5	1	4.2	5	1.59	5	149	3	212	1	20	2	10	4	30	good	female	5
Niusia	Tarpanka I	2015	2021	Tors	Narew	wierzchowa	Kalitnik	5	1	5	4	2.11	3	149	3	213	1	25	1	8	4	26	good	female	6
Norid D	Chochlik	2018	2021	Poprad	Norika	wierzchowa	Klikowa	5	1	5.01	4	1.52	4	161	5	250	4	8	4	0	5	36	excellent	female	3
Tuka	Traszka	2008	2021	Hart	Turnia	wierzchowa	Klikowa	3	1	4.43	5	1.53	4	156	4	256	4	16	2	6	4	31	very good	female	13
Trelinka	Traszka	2015	2021	Pinio	Tatrzanka	wierzchowa	Klikowa	3	1	5.18	3	2.13	3	149	3	222	2	0	5	2	5	29	good	female	6
Miła S	Zaza	2016	2021	Horoskop	Mława	wierzchowa	Klikowa	2	1	5.2	3	2.29	2	151	4	222	2	0	5	13	3	24	satisfactory	female	5
Tariwa	Traszka	2013	2021	Nepal	Targena	wierzchowa	Kozłówek	5	1	4.37	5	1.52	4	164	5	278	5	8	4	2	5	38	excellent	female	8
Moreda	Zaza	2014	2021	Nepal	Medyna	wierzchowa	Kozłówek	5	1	4.31	5	1.57	4	172	5	294	5	6	4	0	5	38	excellent	female	7
Tycjan	Wicek	2016	2021	Moher	Tijamo	wierzchowa	Kozłówek	5	1	4.55	4	2.09	3	189	5	270	5	4	5	2	5	37	excellent	female	5
New York	Liliput	2018	2021	Ols	Nelka	wierzchowa	Kozłówek	4	1	4.32	5	1.56	4	164	5	294	5	8	4	2	5	37	excellent	female	3
Historya	Zaza	2013	2021	Hart	Henna	wierzchowa	Kozłówek	5	1	4.51	4	1.53	4	185	5	263	5	14	3	0	5	36	excellent	female	8
Namiza	Tarpanka I	2014	2021	Hart	Newada	wierzchowa	Kozłówek	5	1	4.58	4	1.58	4	185	5	286	5	16	2	2	5	35	very good	female	7
Pomyłka	Karolka	2017	2021	Ols	Pompea	wierzchowa	Kozłówek	3	1	4.4	5	2.08	3	175	5	256	4	16	2	2	5	32	very good	female	4
Mika	Białka	2014	2021	Klub	Magierka	wierzchowa	Kozłówek	5	1	5.16	3	1.52	4	156	4	263	5	18	2	2	5	32	very good	female	7
Nemara	Traszka	2014	2021	Kmieć	Najka	wierzchowa	Kozłówek	4	1	5.29	2	2.29	2	204	5	270	5	8	4	2	5	31	very good	female	7
Niżna	Karolka	2017	2021	Ols	Nizinna	wierzchowa	Kozłówek	3	1	5.12	3	2.24	2	161	5	222	2	10	4	2	5	28	good	female	4
Okama	Liliputka I	2016	2021	Tors	Oka	wierzchowa	Chodźki	3	1	4.31	5	2.23	2	156	4	250	4	18	2	12	3	28	good	female	5
Lolli X	Misia II	2018	2021	Patos	Leśna	wierzchowa	Bardzlino	5	1	5.19	3	2.07	3	156	4	263	5	10	4	1	5	33	very good	female	3
Balbina X	Bona	2018	2021	Patos	Buczyna Izery	wierzchowa	Bardzlino	5	1	5.13	3	2.05	3	158	4	232	3	11	3	0	5	31	very good	female	3
Bona	Białka	2017	2021	Walor	Bambi	wierzchowa	Bardzlino	5	1	4.4	5	1.59	4	153	4	263	5	15	3	0	5	36	excellent	female	4
Mitoza	Zaza	2018	2021	Dorato P	Miruna	saddle	Bardzlino	5	1	5.35	2	1.56	4	142	3	277	5	13	3	2	5	28	good	female	3
P-Maren	Wicek	2017	2021	Walor	P-Marina	saddle	Bardzlino	4	1	5.06	3	2.03	3	151	4	212	1	10	4	1	5	31	good	female	4
Komen	Goraj	2016	2021	Maniak	Kajzerka	saddle	Bardzlino		0														discqualification	female	5
Zorza	Zaza	2014	2021	Wasyl	Monika	saddle	Parcz	5	1	4.38	5	1.41	5	156	4	238	3	27	0	3	5	31	very good	female	7
Nokia	Karolka	2014	2021	Wist	Nissa	saddle	Parcz	4	1	4.5	4	1.42	5	166	5	227	2	15	3	0	5	33	very good	female	7
Kotara	Liliputka I	2014	2021	Orkisz	Klęka	saddle	Parcz	5	1	4.25	5	1.34	5	172	5	250	4	34	0	4	5	34	very good	female	7
Nioska	Traszka	2014	2021	Orkisz	Norma	saddle	Parcz	5	1	4.38	5	1.42	5	166	5	235	3	5	5	6	4	37	excellent	female	7
Hania-B	Zaza	2014	2021	Jenek	Hana	saddle	Parcz	5	1	4.57	4	1.46	5	161	5	243	3	6	4	6	4	35	very good	female	7
Tabaczka	Traszka	2015	2021	Ozon	Tola	saddle	Parcz	5	1	4.27	5	1.41	5	156	4	238	3	12	3	13	3	33	very good	female	6
Mania	Zaza	2015	2021	Patos	Mantra Bur	saddle	Parcz	5	1	4.41	5	1.5	5	151	4	232	3	22	1	2	5	33	very good	female	6
Tora	Wilga	2014	2021	Patos	Temida	saddle	Parcz	5	1	4.5	4	1.49	5	142	3	227	2	14	3	0	5	32	very good	female	7
Nefera	Traszka	2015	2021	P'Wojtek	Nominacja	saddle	Parolice	5	1	4.45	5	1.59	4	149	3	208	1	2	5	0	5	33	very good	female	6
Doris	Dzina I	2015	2021	P'Wojtek	Dominatorka	saddle	Parolice	5	1	4.47	4	1.56	4	147	3	208	2	12	3	11	3	28	good	female	6
Dianna	Dzina I	2017	2021	P'Wojtek	Dominatorka	saddle	Parolice	5	1	4.38	5	1.42	5	142	3	222	2	8	4	6	4	33	very good	female	4
Hańcza	Urszulka	2016	2021	P'Wojtek	Herka	saddle	Parolice	5	1	4.34	5	1.5	5	149	3	217	2	0	5	4	5	35	very good	female	5
Hawana	Urszulka	2014	2021	Wist	Herka	saddle	Parolice	5	1	4.31	5	1.53	4	158	4	222	2	3	5	2	5	35	very good	female	7
Niagara	Liliputka I	2016	2021	P'Wojtek	Nevada	saddle	Parolice	3	1	4.43	5	2	4	154	4	208	1	6	4	6	4	29	good	female	5
Hema	Urszulka	2013	2021	Medal	Huntara	saddle	Dobrzyniewo	5	1	4.49	4	1.34	5	185	5	270	5	5	5	5	5	39	excellent	female	8
Lipka	Liliputka I	2013	2021	P'Wojtek	Lisica	saddle	Dobrzyniewo	4	1	4.52	5	1.47	5	166	5	263	5	5	5	4	5	39	excellent	female	8
Gejsza	Tygryska	2016	2021	Modem	Greta	saddle	Dobrzyniewo	5	1	3.58	5	1.52	4	166	5	256	4	4	5	5	5	38	excellent	female	5
Grenta	Tygryska	2015	2021	Mobil	Greta	saddle	Dobrzyniewo	5	1	5.1	3	1.45	5	166	5	303	5	5	5	4	5	38	excellent	female	6
Pumka	Tarpanka I	2014	2021	Porad	Puma	saddle	Dobrzyniewo	5	1	5.25	3	1.48	5	161	5	250	4	3	5	2	5	37	excellent	female	7
Norlinda	Karolka	2015	2021	Mozyr	Norika	saddle	Dobrzyniewo	5	1	5.19	4	2.11	3	161	5	238	3	2	5	5	5	35	very good	female	6
Nielba	Tarpanka I	2016	2021	Mozyr	Nila	saddle	Dobrzyniewo	5	1	5.38	2	1.57	4	161	5	250	4	8	4	5	5	34	very good	female	5
P-Malinka	Karolka	2015	2021	P'Wojtek	Panda	wierzchowa	Dobrzyniewo	5	1	5.1	3	1.5	5	149	3	256	4	6	5	5	5	34	very good	female	6
Nilwana	Tarpanka I	2014	2021	Mozyr	Nila	wierzchowa	Dobrzyniewo	5	1	4.55	4	2	4	160	5	240	3	10	4	5	5	35	very good	female	7
Pluton SO	Liliput	2018	2021	Lotnik P	Polinka	wierzchowa	Dobrzyniewo	4	1	4.55	4	2.1	3	160	5	260	5	10	4	5	5	35	very good	female	3
Wika SO	Wola	2018	2021	Nigr	Wineta	wierzchowa	Dobrzyniewo	5	1	4.55	4	2	4	155	4	250	4	20	2	5	5	33	very good	female	3
Portos SO	Liliput	2018	2021	Nigr	P-Mina	wierzchowa	Dobrzyniewo	4	1	5.15	3	2.1	3	160	5	260	5	15	3	5	5	33	very good	female	3
Liszna P	Misia II	2014	2021	Opos P	Leda	wierzchowa	Dobrzyniewo	5	1	5.15	3	2	4	135	2	220	2	15	3	5	5	29	good	female	7
Kwisa Pałac	Liliputka I	2017	2021	Kobuz	Kasa	wierzchowa	Sieraków		0														discqalification	female	4
Hawana	Zaza	2016	2021	Bonito P	Hestia	wierzchowa	Sieraków		0														discqalification	female	5
Tila Pałac	Traszka	2017	2021	Kobuz	Troja	wierzchowa	Sieraków		0														discqualification	female	4
Nowela K	Tarpanka I	2018	2021	Porad	Negra K	wierzchowa	Kobylniki	4	1	5.15	3	2.1	3	160	5	260	5	5	5	5	5	35	very good	female	3
Tracja K	Traszka	2018	2021	Porad	Tarcza K	wierzchowa	Kobylniki	5	1	5.15	3	2	4	145	3	250	4	10	4	5	5	33	very good	female	3
Tesla K	Traszka	2017	2021	Nordyk	Tenuta	wierzchowa	Kobylniki	3	1	5.35	2	2.3	2	160	5	260	5	15	3	20	2	26	good	female	4
Megan K	Zaza	2017	2021	Nordyk	Manta	wierzchowa	Kobylniki	4	1	5.15	3	2.3	2	155	4	240	3	5	5	25	1	26	good	female	4
Niwrana-B	Tarpanka I	2013	2021	Jenek	Niawara	wierzchowa	Kobylniki	5	1	5.5	1	2.4	1	155	4	220	2	20	2	10	4	23	satisfactory	female	8
Hestia-B	Zaza	2013	2021	Jenek	Heike	wierzchowa	Kobylniki	5	1	5.35	2	2.4	1	145	3	220	2	20	2	20	2	21	satisfactory	female	8
Lena	Misia II	2016	2021	Opos P	Langusta P	wierzchowa	Popielno	5	1	4.21	5	1.42	5	153	4	256	4	20	2	24	1	31	very good	female	5
Lusia	Liliputka I	2015	2021	Bielik	Lizuska	wierzchowa	Popielno	5	1	5.42	1	1.51	4	140	3	238	3	8	4	2	5	30	good	female	6
Lolita	Liliputka I	2014	2021	Bielik	Lizuska	wierzchowa	Popielno	5	1	5.13	3	1.51	4	147	3	256	4	4	5	4	5	34	very good	female	7
Lawina	Wola	2015	2021	Trokar	Luna	wierzchowa	Popielno	5	1	4.36	5	1.58	4	166	5	243	3	13	3	6	4	34	very good	female	6
Sela SDW	Urszulka	2018	2021	Natryt	Sara	wierzchowa	Pomysk	5	1	4.35	5	1.52	4	166	5	250	4	12	3	4	5	36	excellent	female	3
Hikonia	Zaza	2016	2021	Hawer	Holka	wierzchowa	Pomysk	4	1	5.16	3	1.56	4	154	4	256	4	20	2	6	4	30	good	female	5
Kolba	Liliputka I	2016	2021	Natryt	Kielnia	wierzchowa	Pomysk	5	1	4.42	5	2.04	4	163	5	238	3	2	5	0	5	37	excellent	female	5
Witułka	Wola	2017	2021	Hortus	Wiolina	wierzchowa	Pomysk	5	1	5.15	3	1.45	5	153	4	263	5	16	2	0	5	34	very good	female	4
Jawa-4	Karolka	2015	2021	Góral	Jamajka	wierzchowa	Pomysk	5	1	5.2	3	2.01	4	151	4	238	3	18	2	8	4	30	good	female	6
Napoda	Tarpanka I	2017	2021	Hortus	Nanuka	wierzchowa	Pomysk	5	1	4.58	4	1.5	5	161	6	243	3	12	3	0	5	35	very good	female	4
Jana-2	Karolka	2015	2021	Góral	Jodła	wierzchowa	Pomysk	5	1	5.17	3	1.58	4	147	3	217	2	14	3	4	5	29	good	female	6
Opra	Liliputka I	2015	2022	Nemo	Oaza	wierzchowa	Pomysk	5	1	5.12	3	1.48	5	158	4	270	5	14	3	14	3	33	very good	female	7
Dora SDW	Dzina I	2019	2022	Natryt	Dulka	wierzchowa	Pomysk	5	1	4.13	5	2.02	4	158	4	256	4	4	5	2	5	37	excellent	female	3
Hiperia	Zaza	2014	2022	Osman	Handulka	wierzchowa	Pomysk	5	1	5.11	3	2.05	4	175	5	263	5	2	5	4	5	37	excellent	female	8
Taktyka	Tunguska	2016	2022	Wasyl	Talia	wierzchowa	Pomysk	5	1	4.54	4	1.58	4	164	5	250	4	16	2	8	4	33	very good	female	6
Tenika C	Tunguska	2017	2022	Bobrek P	Trybula P	wierzchowa	Pomysk	5	1	4.53	4	1.52	4	175	5	238	3	8	4	0	5	35	very good	female	5
Nurcja C	Tarpanka I	2017	2022	Tors	Nietaka	wierzchowa	Pomysk	5	1	5.12	3	2.07	3	156	4	227	2	6	4	10	4	30	good	female	5
Gana	Tygryska	2017	2022	Hortus	Galiza	wierzchowa	Pomysk	5	1	4.37	5	2	4	172	5	256	4	0	5	6	4	37	excellent	female	5
Norwa C	Tarpanka I	2017	2022	Tors	Nawara	wierzchowa	Pomysk	5	1	5.04	4	2.05	4	143	3	217	2	2	5	4	5	33	very good	female	5
Talka C	Traszka	2017	2022	Bobrek P	Tecla	wierzchowa	Pomysk	5	1	4.41	5	2.2	3	158	4	263	5	2	5	0	5	37	excellent	female	5
Hakera	Zaza	2018	2022	Hawer	Holka	wierzchowa	Pomysk	5	1	5.07	3	2.03	4	143	3	213	1	12	3	8	4	28	good	female	4
Zona Mour SDW	Zaza	2019	2022	Natryt	Myszka	wierzchowa	Pomysk	5	1	4.23	5	1.43	5	175	5	250	4	0	5	4	5	39	excellent	female	3
Goja SDW	Tygryska	2018	2022	Natryt	Gandawa	wierzchowa	Pomysk	5	1	4.58	4	2.06	3	156	4	238	3	6	4	16	2	30	good	female	4
Nuda	Tarpanka I	2014	2022	Osman	Naćka	wierzchowa	Pomysk	4	1	5.3	2	2.02	4	164	5	232	3	12	3	24	1	27	good	female	8
Kamilla	Liliputka I	2017	2022	Onufry	Kita	wierzchowa	Pomysk	5	1	4.52	4	1.53	4	172	5	250	4	0	5	0	5	37	excellent	female	5
Huna	Urszulka	2018	2022	Hamer	Humka	wierzchowa	Pomysk	5	1	5.19	3	1.51	4	158	4	263	5	8	4	32	0	30	good	female	4
Palestra I	Tarpanka I	2019	2022	Obuwik	Puszta	wierzchowa	Sieraków		0														discqualification	female	3
Ostoja BS	Popielica	2017	2022	Grant	Ozdoba	wierzchowa	Sieraków	5	1	5.08	3	1.53	4	158	4	243	3	6	4	6	4	32	very good	female	5
Knieja Izery	Ponętna	2014	2022	Newton	Kasaja	wierzchowa	Sieraków	5	1	5.19	3	2	4	142	3	243	3	10	4	14	3	30	good	female	8
Wenus SO	Wola	2019	2022	Jawor SO	Weria	wierzchowa	Sieraków	5	1	4.45	5	1.44	5	166	5	238	3	14	3	12	3	34	very good	female	3
Polisa SO	Karolka	2019	2022	Lotnik P	Poleczka	wierzchowa	Sieraków	5	1	4.31	5	1.43	5	175	5	238	3	8	4	6	4	36	excellent	female	3
Jawena SO	Tarpanka I	2019	2022	Lotnik P	Jagoda SO	wierzchowa	Sieraków	5	1	4.43	5	2.04	4	156	4	217	2	16	2	22	1	28	good	female	3
Klon K	Chochlik	2019	2022	Mod	Karta	wierzchowa	Sieraków	5	1	4.53	4	2.11	3	163	5	222	2	18	2	12	3	29	good	female	3
Poręcz	Karolka	2018	2022	Murmańsk	Panda	wierzchowa	Sieraków	5	1	4.43	5	2.15	3	156	4	212	1	14	3	12	3	29	good	female	4
Miła-I	Zaza	2012	2022	Odrder	Malutka	wierzchowa	Sieraków	5	1	5.32	2	2.24	2	153	4	217	2	6	4	4	5	28	good	female	10
Trawista	Tunguska	2017	2022	Nubis	Tina	wierzchowa	Kalitnik	5	1	6.31	1	2.41	1	129	1	196	1	10	4	0	5	20	insufficient	female	5
Gavia X	Tygryska	2017	2022	Wist	Góralka Izery	wierzchowa	Kalitnik	5	1	5.43	1	2.14	3	153	4	250	4	11	3	13	3	26	good	female	5
Bara	Białka	2018	2022	Walor	Bambi	wierzchowa	Kalitnik		0														discqualification	female	4
Ostnica	Popielica	2018	2022	Nubis	Oprawa	wierzchowa	Kalitnik	5	1	4.33	5	2.1	3	153	4	243	3	19	2	20	2	29	good	female	4
Lerka Alaudy	Misia II	2019	2022	Klangor	Liszna P	wierzchowa	Kalitnik	5	1	5.22	3	2.03	4	153	4	243	3	13	3	8	4	31	very good	female	3
Nemia	Tarpanka I	2019	2022	Nubis	Nemezja NB	wierzchowa	Kalitnik	4	1	5.19	3	2.14	3	161	5	243	3	9	4	1	5	30	good	female	3
Nieszka	Traszka	2017	2022	Nubis	Nimfa ZO	wierzchowa	Kalitnik	5	1	5.13	3	2.1	3	161	5	250	4	13	3	7	4	32	very good	female	5
Tima	Traszka	2016	2022	Nadar	Tira	wierzchowa	Kalitnik	5	1	5.13	3	2.02	4	169	5	222	2	35	0	4	5	29	good	female	6
G-Kreta	Tygryska	2019	2022	Tacyt	Gruzja MP	wierzchowa	Kalitnik	5	1	5.22	3	2.14	3	147	3	227	2	17	2	7	4	27	good	female	3
G-Roma	Tygryska	2019	2022	Tacyt	Grecja MP	wierzchowa	Kalitnik	5	1	5.15	3	1.59	4	161	5	217	2	9	4	0	5	29	good	female	3
G-Jurat	Chochlik	2018	2022	Hajan P	Grecja MP	wierzchowa	Kalitnik	5	1	4.57	4	2.02	4	151	4	256	4	10	4	11	3	33	very good	male	4
Terma	Tunguska	2016	2022	P-Milan	Tania	wierzchowa	Kalitnik	3	1	4.54	4	1.54	4	166	5	243	3	10	4	8	4	30	good	female	6
Toga K	Traszka	2015	2022	Klangor	Tatra	wierzchowa	Zwierzyniec	4	1	5.17	3	2.17	3	140	3	232	3	26	0	26	0	21	satisfactory	female	7
Nagietka	Tarpanka I	2015	2022	Limanek	Norma ZO	wierzchowa	Zwierzyniec	3	1	4.23	5	1.53	4	144	3	232	3	6	4	2	5	30	good	female	7
Nitka	Traszka	2015	2022	Bielik	Nutka	wierzchowa	Zwierzyniec	5	1	5.15	3	2.08	3	153	4	238	3	12	3	14	3	27	good	female	7
Punia	Tarpanka I	2016	2022	Porad	Puma	wierzchowa	Zwierzyniec	5	1	4.5	4	1.57	4	158	4	232	3	6	4	4	5	33	very good	female	6
Truśka	Traszka	2018	2022	Góral	Trusia	wierzchowa	Zwierzyniec	4	1	4.52	4	1.49	5	147	3	238	3	4	5	5	5	34	very good	female	4
Wanilia	Wola	2014	2022	Jantar	Wilma	wierzchowa	Zwierzyniec	4	1	5.25	3	2.07	3	144	3	238	3	4	5	8	4	29	good	female	8
Metanka	Zaza	2016	2022	Drzewiak	Meszka	wierzchowa	Zwierzyniec	5	1	4.35	5	1.56	4	158	4	238	3	4	5	4	5	36	excellent	female	6
Tyza	Traszka	2017	2022	Namorzyniec	Tyka	wierzchowa	Zwierzyniec	3	1	5.11	3	1.58	4	135	2	230	3	6	4	8	4	27	good	female	5
Ortolan P	Glejt I	2018	2022	Tasman P	Opieńka P	wierzchowa	Stankowice	5	1	5.16	3	2.15	3	149	3	212	1	0	5	10	4	28	good	female	4
Okrajka P	Liliputka I	2019	2022	Hawiak	Osowa	wierzchowa	Stankowice	5	1	5.59	4	2.01	4	156	4	238	3	32	0	16	2	27	good	female	3
Gala Izery	Tygryska	2018	2022	Hucuł	Goya	wierzchowa	Stankowice	3	1	5.03	4	2.2	3	166	5	256	4	22	1	0	5	29	good	female	4
Legenda Izery	Misia II	2019	2022	Modem	Lejra P	wierzchowa	Stankowice	5	1	4.57	4	2.09	3	163	5	217	2	32	0	26	0	24	satisfactory	female	3
Bonanza Izery	Bona	2019	2022	Modem	Brzoza Izery	wierzchowa	Stankowice	3	1	5.08	3	2.07	3	153	4	238	3	0	5	0	5	29	good	female	3
Tatarka Pałac	Traszka	2015	2022	Kobuz	Troja	wierzchowa	Stankowice	5	1	4.57	4	1.58	4	172	5	263	5	17	2	11	3	33	very good	female	7
Jarisa	Karolka	2017	2022	Naran P	Jasienica P	wierzchowa	Popielno	5	1	4.23	5	1.49	5	161	5	250	4	26	0	41	0	29	very good	female	5
Nimfa M	Tarpanka I	2019	2022	Pancho	Narka M	wierzchowa	Popielno	5	1	4.56	4	1.58	4	156	4	250	4	16	2	0	5	33	very good	female	3
Niwa M	Tarpanka I	2019	2022	Pancho	Nirwana	wierzchowa	Popielno	5	1	4.57	4	2.07	3	156	4	222	2	0	5	2	5	33	very good	female	3
Terma	Tunguska	2016	2022	P-Milan	Tania	wierzchowa	Popielno		0														discqualification	female	6
Nela	Tarpanka I	2016	2022	Nadolny	Nadzieja	wierzchowa	Popielno	5	1	4.46	4	1.55	4	166	5	232	3	10	4	3	5	35	very good	female	6
Karolcia	Liliputka I	2016	2022	Ozon	Karen	wierzchowa	Parcz	4	1	5.35	2	2.15	3	147	3	212	1	14	3	13	3	23	satisfactory	female	6
Kania	Liliputka I	2016	2022	Ozon	Kluba	wierzchowa	Parcz	5	1	4.33	5	1.42	5	156	4	238	3	30	0	12	3	30	good	female	6
Omega	Liliputka I	2015	2022	Ozon	Olsza	wierzchowa	Parcz	5	1	4.3	5	1.45	5	161	5	250	4	0	5	4	5	39	excellent	female	7
Nerka	Tarpanka I	2015	2022	Ozon	Niwea	wierzchowa	Parcz	3	1	5.04	4	1.52	4	166	5	238	3	2	5	1	5	34	very good	female	7
Kolka	Liliputka I	2015	2022	Ozon	Klementa	wierzchowa	Parcz	5	1	4.46	4	1.4	5	158	4	250	4	6	4	0	5	36	excellent	female	7
Ostróda	Tarpanka I	2016	2022	Nemo	Osaka	wierzchowa	Parcz	4	1	5	4	1.44	5	158	4	227	2	5	5	0	5	34	very good	female	6
Niwa	Karolka	2016	2022	Nemo	Nema-B	wierzchowa	Parcz	4	1	4.35	5	1.4	5	142	3	263	5	30	0	20	2	29	good	female	6
Nostalgia	Karolka	2016	2022	Nemo	Nasturcja	wierzchowa	Parcz	5	1	4.08	5	1.27	5	175	5	285	5	45	0	7	4	34	very good	female	6
Jaskierka	Karolka	2016	2022	Napalm	Jodła	wierzchowa	Giże	5	1	5.33	2	2.1	3	151	4	208	1	10	4	0	5	21	satisfactory	female	6
Kolęda	Liliputka I	2015	2022	Obuwik	Kolekcja	wierzchowa	Giże		0														discqualification	female	7
Lala	Wola	2019	2022	Mitek	Linda	wierzchowa	St.Jasiniec	5	1	6.16	1	2.22	2	138	1	212	1	8	4	8	4	21	satisfactory	female	3
Telina	Traszka	2019	2022	Himeryk	Tasmania	wierzchowa	St.Jasiniec	4	1	6.36	1	3.01	1	145	3	204	1	2	5	9	4	22	satisfactory	female	3
Natura	Karolka	2017	2022	Mozart	Nogata	wierzchowa	St.Jasiniec	5	1	5.19	3	2.23	2	169	5	232	3	6	4	0	5	32	very good	female	5
Galboa	Tygryska	2015	2022	Porad	Galena	wierzchowa	St.Jasiniec	5	1	5.05	4	2.07	3	161	5	238	3	10	4	2	5	34	very good	female	7
Następna	Tarpanka I	2015	2022	Limit	Narnia	wierzchowa	St.Jasiniec	5	1	5.12	3	2.24	2	147	3	227	2	8	4	0	5	29	good	female	7
Praczka	Karolka	2018	2022	Dudek P	Polka	wierzchowa	St.Jasiniec	4	1	5.03	4	2.1	3	154	4	250	4	4	5	2	5	34	very good	female	4
Tarsa	Traszka	2019	2022	Himeryk	Tika	wierzchowa	St.Jasiniec	3	1	5.42	2	2.19	3	156	4	222	2	4	5	2	5	25	satisfactory	female	3
Nakrętka	Traszka	2017	2022	Mozart	Nalej	wierzchowa	St.Jasiniec		0														discqualification	female	5
Biebrza Izery	Bona	2017	2022	Lewin Izery	Brzoza Izery	wierzchowa	St.Jasiniec	5	1	5.39	2	1.57	4	141	3	233	3	6	4	8	4	30	good	female	5
Magia z Bzowa	Zaza	2019	2022	Limit	Morwa	wierzchowa	St.Jasiniec	4	1	5.49	1	2.41	1	145	3	213	1	8	4	8	4	23	satisfactory	female	3
Nevada	Tarpanka I	2016	2022	Mozart	Nutka M	wierzchowa	St.Jasiniec	4	1	5.4	2	2.06	3	164	5	227	2	7	4	7	4	27	good	female	6
Olsa	Liliputka I	2016	2022	Dudek P	Oda	wierzchowa	St.Jasiniec	5	1	4.4	5	2.11	3	161	5	217	2	6	4	4	5	34	very good	female	6
Mistka	Zaza	2018	2022	Himeryk	Markiza	wierzchowa	St.Jasiniec	4	1	6.41	1	2.23	2	125	1	238	3	6	4	5	5	25	satisfactory	female	4
Konwalia	Liliputka I	2019	2022	Helios P	Klawira	wierzchowa	St.Jasiniec	5	1	5.29	2	2.31	2	156	4	227	2	10	4	2	5	28	good	female	3
Tesla	Traszka	2018	2022	Limit	Tunika	wierzchowa	St.Jasiniec	5	1	5.34	2	2	4	152	4	227	2	8	4	8	4	30	good	female	4
Targa	Traszka	2016	2022	Nepal	Targena	wierzchowa	Kozłówek	3	1	4.43	5	1.58	4	156	4	256	4	6	4	0	5	34	very good	female	6
Dekira I	Karolka	2018	2022	Grymas	Dekira	wierzchowa	Kozłówek	5	1	5.21	3	2.02	4	169	5	270	5	13	3	10	4	34	very good	female	4
Nurgrymka	Traszka	2018	2022	Grymas	Nurmia IV	wierzchowa	Kozłówek	4	1	5.37	2	2.04	4	161	5	263	5	6	4	5	5	33	very good	female	4
Motka	Zaza	2018	2022	Tort	Modna	wierzchowa	Kozłówek	3	1	5.15	3	2.06	3	159	4	270	5	8	4	0	5	32	very good	female	4
Tajra	Traszka	2018	2022	Moher	Tanew	wierzchowa	Kozłówek	5	1	5.08	3	1.52	4	159	4	263	5	30	0	18	2	28	good	female	4
Dasta	Karolka	2016	2022	Nepal	Dekira II	wierzchowa	Kozłówek	4	1	5.18	3	2.03	4	159	4	286	5	26	0	20	2	27	good	female	6
Daglezja K	Karolka	2019	2022	Lewin Izery	Drwęca	wierzchowa	Kobylniki	5	1	5.16	3	2.02	4	156	4	238	3		5		5	34	very good	female	3
Topola K	Traszka	2019	2022	Lewin Izery	Tenuta	wierzchowa	Kobylniki	5	1	5.05	4	2.05	4	172	5	250	4		3		2	32	very good	female	3
Wierzba K	Wola	2019	2022	Mod	Wiara	wierzchowa	Kobylniki	5	1	4.55	4	2	4	192	5	270	5		5		4	37	excellent	female	3
Mandela K	Zaza	2014	2022	Nirman	Malaga	wierzchowa	Kobylniki	5	1	5.14	3	2.02	4	153	4	238	3		2		2	28	good	female	8
Mikra K	Zaza	2014	2022	Modem	Manila	wierzchowa	Kobylniki	5	1	5.22	3	2.12	3	149	3	222	2		4		4	29	good	female	8
Planeta D	Tarpanka I	2019	2022	Poprad	Plama	wierzchowa	Dobrzyniewo	5	1	5.04	4	1.52	4	156	4	250	4	4	5	7	4	35	very good	female	3
Nosara	Karolka	2016	2022	Porad	Nolena	wierzchowa	Dobrzyniewo	5	1	4.59	4	1.56	4	158	4	277	5	5	5	4	5	37	excellent	female	6
Nolita	Karolka	2016	2022	Modem	Nolina	wierzchowa	Dobrzyniewo	4	1	5.1	3	1.54	4	147	3	250	4	4	5	2	5	33	very good	female	6
Herbaciana	Urszulka	2017	2022	Porad	Herbia	wierzchowa	Dobrzyniewo	5	1	5.51	1	2.03	4	149	3	270	5	4	5	4	5	32	very good	female	5
Trina	Tunguska	2016	2022	Mozyr	Triada	wierzchowa	Dobrzyniewo	5	1	5.4	2	2.09	3	158	4	232	3	2	5	2	5	31	very good	female	6
Kalima	Liliputka I	2017	2022	Poprad	Klapa	wierzchowa	Dobrzyniewo	4	1	6.2	1	2.05	4	125	1	263	5	4	5	4	5	27	good	female	5
Nilkona	Tarpanka I	2017	2022	Poprad	Nilena	wierzchowa	Dobrzyniewo	4	1	5.43	2	2.34	2	156	4	256	4	8	4	7	4	28	good	female	5
Kontia D	Liliputka I	2019	2022	Nap	Koryntia	wierzchowa	Dobrzyniewo	4	1	5.09	4	2.2	3	135	2	243	3	1	5	1	5	30	good	female	3
Plamia	Tarpanka I	2017	2022	Poprad	Plama	wierzchowa	Dobrzyniewo	3	1	6.02	1	1.57	4	175	5	243	3	4	5	4	5	30	good	female	5
Krokus K	Chochlik	2018	2022	Mod	Kantata	wierzchowa	Klikowa	4	1	5.02	4	1.51	4	151	4	250	4	12	3	6	4	32	very good	male	4
Janra	Tarpanka I	2019	2022	Nigrus	Janta	wierzchowa	Klikowa	3	1	5.25	3	1.54	4	154	4	250	4	12	3	13	3	29	good	female	3
Twilight	Traszka	2019	2022	Galop	Tesla	wierzchowa	Klikowa	5	1	4.49	4	1.48	5	145	4	285	5	15	3	12	3	33	very good	female	3
Ksaja	Liliputka I	2019	2022	Nest	Kredka	wierzchowa	Klikowa	4	1	5.04	4	2.01	3	156	4	250	4	13	3	10	4	31	very good	female	3
Negra	Liliputka I	2019	2022	Nigrus	Nadziejka	wierzchowa	Klikowa		0														discqualification	female	3
Nulkasa	Traszka	2019	2022	Nigrus	Nulka	wierzchowa	Klikowa	4	1	5.04	4	1.58	4	147	3	227	2	14	3	11	3	28	good	female	3
Hekate UR	Zaza	2017	2022	Midar	Herunia AR	wierzchowa	Klikowa	5	1	4.5	4	2.15	3	144	3	227	2	13	3	5	5	30	good	female	5
Rudolfina	Tarpanka I	2017	2022	Nurmi	Rebeka	wierzchowa	Klikowa		0														discqualification	female	5
Rusałka	Tarpanka I	2015	2022	Galop	Romania	wierzchowa	Klikowa	5	1	5.15	3	1.55	4	142	3	217	2	12	2	8	4	28	good	female	7
Banita	Goraj	2016	2022	Maniak	Bambi	wierzchowa	Bardzlino	5	1	4.55	4	1.45	5	165	5	235	3	10	4	10	4	35	very good	male	6
Kesja	Liliputka I	2017	2022	Walor	Kajzerka	wierzchowa	Bardzlino	5	1	5.15	3	2.15	3	165	5	235	3	10	4	5	5	33	very good	female	5
Juwa	Tarpanka I	2017	2022	Walor	Jasia	wierzchowa	Bardzlino	5	1	4.55	4	1.45	5	155	4	265	5	10	4	10	4	36	excellent	female	5
Jarzyna	Tarpanka I	2017	2022	Walor	Jasnota	wierzchowa	Bardzlino	5	1	4.55	4	1.55	4	165	5	235	3	15	3	5	5	34	very good	female	5
Mitoza	Zaza	2018	2022	Dorato P	Miruna	wierzchowa	Bardzlino	5	1	5.15	3	2.15	3	165	5	250	4	10	4	5	5	34	very good	female	4
Titana	Traszka	2019	2023	Nadziak Izery	Titania	wierzchowa	Zwierzyniec		0														discqualification	female	4
Wanga	Wola	2018	2023	Jogi	Wanilia	wierzchowa	Zwierzyniec	4	1	4.51	5	2.21	2	158	4	232	3	0	5	4	5	31	very good	female	5
Haira	Zaza	2020	2023	Tarty	Harfa	wierzchowa	Zwierzyniec	5	1	4.59	4	2.21	2	156	4	232	3	16	2	8	4	26	good	female	3
Hadżira	Zaza	2018	2023	Gwarek	Hinata	wierzchowa	Zwierzyniec	4	1	4.48	4	1.59	4	138	2	243	3	0	5	4	5	32	very good	female	5
Segoja	Urszulka	2018	2023	Jogi	Sewila	wierzchowa	Zwierzyniec	4	1	5.07	3	2.18	3	156	4	285	5	20	2	6	4	29	good	female	5
Sewoja	Urszulka	2019	2023	Jogi	Sewila	wierzchowa	Zwierzyniec	4	1	5.54	1	1.52	4	135	2	232	2	0	5	6	4	27	good	female	4
Opuncja	Liliputka I	2017	2023	Nort	Oliwia	wierzchowa	Zwierzyniec	5	1	4.21	5	1.49	5	156	4	243	3	6	4	4	5	36	excellent	female	6
Heratka	Zaza	2017	2023	Gwarek	Holenderka	wierzchowa	Zwierzyniec	5	1	5.21	3	2.01	4	138	2	212	1	12	3	6	4	27	good	female	6
Nikki	Traszka	2020	2023	Teksus	Norka	wierzchowa	Korboniec	4	1	5	4	2.5	1	153	4	277	5	21	1	13	3	25	satisfactory	female	3
Nutura	Tarpanka I	2019	2023	Toner	Nocka	wierzchowa	Korboniec	4	1	5.1	3	2.21	2	149	3	208	1	17	2	2	5	23	satisfactory	female	4
Nemia	Tarpanka I	2020	2023	Nadolny	Nimba	wierzchowa	Korboniec	4	1	4.44	5	1.55	4	144	3	243	3	19	2	0	5	31	very good	female	3
Rigotta	Tarpanka I	2020	2023	Nadolny	Rosa	wierzchowa	Korboniec	4	1	4.59	4	2.11	3	156	4	250	4	0	5	0	5	34	very good	female	3
Tobka	Traszka	2017	2023	Namorzyniec	Tajga	wierzchowa	Korboniec	4	1	4.2	5	2.39	1	125	1	263	5	27	0	6	4	24	satisfactory	female	6
Natura	Tarpanka I	2019	2023	Ozon	Nugata	wierzchowa	Korboniec	4	1	4.41	5	2.27	2	156	4	227	2	32	0	23	1	22	satisfactory	female	4
Nika	Traszka	2018	2023	Ozon	Narewna	wierzchowa	Korboniec	4	1	5.12	3	2.37	1	153	4	208	1	27	0	6	4	21	satisfactory	female	5
Róża	Tarpanka I	2019	2023	Ozon	Ramirez	wierzchowa	Korboniec	4	1	4.49	4	2.09	3	147	3	238	3	9	4	0	5	31	very good	female	4
Narcyza	Traszka	2020	2023	Ozon	Narewna	wierzchowa	Korboniec	5	1	4.35	5	1.52	4	161	5	270	5	21	1	4	5	35	very good	female	3
Tarla	Tunguska	2016	2023	Tors	Tarka	wierzchowa	Korboniec	5	1	5.14	3	2.2	3	149	3	217	2	5	5	2	5	31	very good	female	7
Nawica	Tarpanka I	2016	2023	Tors	Nawara	wierzchowa	Korboniec	5	1	4.5	4	2.15	3	153	4	232	3	3	5	8	4	33	very good	female	7
Laguna	Liliputka I	2018	2023	Bielik	Lodzia	wierzchowa	Korboniec	4	1	5.1	3	2.21	2	147	3	222	2	15	3	6	4	23	satisfactory	female	5
Nemezja	Traszka	2018	2023	Bielik	Nela	wierzchowa	Korboniec	5	1	5.11	3	2.2	3	144	3	232	3	13	3	4	5	30	good	female	5
Nawara	Tarpanka I	2020	2023	Pionier	Nisza-B	wierzchowa	Parcz	4	1	5.1	3	1.57	4	157	4	212	1	4	5	27	0	25	satisfactory	female	3
Walkiria	Wola	2020	2023	Pionier	Watacha	wierzchowa	Parcz	5	1	5.05	4	2	4	149	3	222	2	4	5	10	4	31	very good	female	3
Triana	Traszka	2020	2023	Pionier	Turbina	wierzchowa	Parcz	3	1	5.45	2	1.52	4	147	3	222	2	5	5	33	0	21	satisfactory	female	3
Proseka	Tarpanka I	2020	2023	Pionier	Pasja	wierzchowa	Parcz	5	1	5.01	4	2.01	4	142	3	204	1	3	5	3	5	31	very good	female	3
Zaira SDW	Zaza	2017	2023	Pionier	Monika	wierzchowa	St.Jasiniec	5	1	4.59	4	1.2	5	164	5	263	5	10	4	14	3	36	excellent	female	6
Tęcza	Traszka	2020	2023	Mapik	Tara	wierzchowa	St.Jasiniec	5	1	5.15	3	2.1	3	163	5	263	5	4	5	7	4	35	very good	female	3
Sugestia	Urszulka	2019	2023	Himeryk	Stokrotka	wierzchowa	St.Jasiniec	4	1	5.02	4	2	4	159	4	238	3	9	4	2	5	33	very good	female	4
Nelly	Tarpanka I	2016	2023	Metys	Najeli M	wierzchowa	St.Jasiniec	4	1	5.41	2	2.26	2	151	4	238	3	3	5	3	5	29	good	female	7
Nakrętka	Traszka	2017	2023	Mozart	Nalej	wierzchowa	St.Jasiniec	4	1	5.45	2	2.35	2	159	4	255	4	12	3	4	5	29	good	female	6
Sadzawka	Urszulka	2020	2023	Himeryk	Stokrotka	wierzchowa	St.Jasiniec	5	1	5.09	3	1.55	4	164	5	263	5	10	4	10	4	35	very good	female	3
Toska	Traszka	2019	2023	Limit	Tara	wierzchowa	St.Jasiniec	5	1	4.5	4	1.49	5	166	5	256	4	2	5	4	5	38	excellent	female	4
Mopak	Myszak	2019	2023	Pako	Morzyna	wierzchowa	St.Jasiniec	5	1	5.27	2	1.5	5	166	5	263	5	10	4	8	4	35	very good	male	4
Natasza	Tarpanka I	2020	2023	Galen	Następna	wierzchowa	Sieraków	3	1	5.24	3	2.21	2	166	5	217	2	12	3	10	4	26	good	female	3
Palemka SO	Karolka	2020	2023	Poeta	Palma	wierzchowa	Sieraków	5	1	4.38	5	1.59	4	166	5	256	4	24	1	10	4	33	very good	female	3
Wiosna SO	Wola	2020	2023	Tasak	Wiosenka	wierzchowa	Sieraków	5	1	4.55	4	2.02	4	161	5	217	2	14	3	4	5	33	very good	female	3
Narwia K	Tarpanka I	2020	2023	Mod	Nasturcja K	wierzchowa	Sieraków	5	1	4.49	4	2.13	3	156	4	250	4	18	2	8	4	31	very good	female	3
Kalina K	Liliputka I	2020	2023	Mod	Kantata	wierzchowa	Sieraków	4	1	4.35	5	2.14	3	144	3	217	2	14	3	6	4	29	good	female	3
Halinka	Urszulka	2019	2023	Wojak SO	Hanna	wierzchowa	Sieraków	3	1	4.3	5	2.05	4	151	4	238	3	10	4	4	5	33	very good	female	4
Kreślarz Izery	Liliput	2020	2023	Grzywacz Izery	Kreskówka Izery	wierzchowa	Chodźki	5	1	4.5	4	2.04	4	163	5	243	3	6	4	0	5	35	very good	male	3
Tundrra	Tunguska	2018	2023	Tors	Tunbergia	wierzchowa	Chodźki	5	1	5.02	4	2.4	1	156	4	217	2	8	4	17	2	23	satisfactory	female	5
Hulka C	Zaza	2017	2023	Bobrek P	Hajka P	wierzchowa	Chodźki	3	1	4.48	4	2	4	166	5	243	3	0	5	35	0	29	good	female	6
Limba	Liliputka I	2018	2023	Bielik	Lizbona	wierzchowa	Chodźki	5	1	4.47	4	1.53	4	169	5	243	3	11	3	0	5	34	very good	female	5
Oliwka C	Popielica	2018	2023	Tors	Orlanka	wierzchowa	Chodźki	5	1	4.4	5	2.01	4	172	5	263	5	27	0	23	1	30	good	female	5
Tari	Traszka	2019	2023	Terwan	Troć	wierzchowa	Chodźki		0														discqualification	female	4
Nagietka D	Tarpanka I	2020	2023	Modrzew K	Nospa	wierzchowa	Chodźki	5	1	4.59	4	2.3	2	163	5	232	3	4	5	4	5	33	very good	female	3
Leszczyna	Misia II	2020	2023	Tacyt	Lena	wierzchowa	Kalitnik	5	1	4.46	4	1.58	4	166	5	294	5	32	0	8	4	32	very good	female	3
Kawka X	Ponętna	2019	2023	Borysz	Kreska	wierzchowa	Kalitnik	5	1	5.4	2	2.3	2	131	2	227	2	8	4	8	4	25	satisfactory	female	4
Danna	Dzina I	2019	2023	Góral	Dora	wierzchowa	Kalitnik	5	1	6.12	1	2.17	3	140	3	212	1	16	2	0	5	25	satisfactory	female	4
Bogatka	Bona	2018	2023	Patos	Borówka	wierzchowa	Kalitnik	4	1	6.01	1	2.25	2	149	3	212	1	8	4	20	2	20	insufficient	female	5
Konwalia Izery	Liliputka I	2020	2023	Grzywacz Izery	Karela K	wierzchowa	Kalitnik	4	1	5.36	2	2.32	2	166	5	212	1	12	3	4	5	26	good	female	3
Libra P	Misia II	2020	2023	Brego	Liwna P	wierzchowa	Kalitnik	4	1	5.5	1	2.3	2	149	3	217	2	16	2	12	3	18	insufficient	female	3
Happines UR	Zaza	2020	2023	Midar	Hera AR	wierzchowa	Kalitnik	5	1	6.4	1	2.16	3	142	3	217	2	8	4	0	5	28	good	female	3
Gajówka P	Geneza	2020	2023	Brego	Gaja P	wierzchowa	Kalitnik	5	1	6.47	1	2.06	3	140	3	243	3	35	0	22	1	20	insufficient	female	3
Wiśśnia	Wola	2020	2023	Brego	Wiola	wierzchowa	Kalitnik	5	1	5.58	1	2.25	2	153	4	227	2	16	2	8	4	24	satisfactory	female	3
Nikitana	Tarpanka I	2017	2023	Tors	Nigwa	wierzchowa	Kalitnik		0														discqualification	female	6
Numka	Traszka	2018	2023	Mrok	Nereśl	wierzchowa	Kalitnik	5	1	5.4	2	2.01	4	149	3	238	3	16	2	8	4	28	good	female	5
Ozoja	Popielica	2020	2023	Tors	Odessa	wierzchowa	Kalitnik	5	1	6	1	1.55	4	147	3	243	3	6	4	16	2	27	good	female	3
Tafia	Tunguska	2020	2023	Tors	Tiga	wierzchowa	Kalitnik	5	1	6.02	1	2.3	2	144	3	238	3	20	2	8	4	24	satisfactory	female	3
Toksyna	Traszka	2020	2023	Brego	Tyna	wierzchowa	Kalitnik	5	1	5.37	2	2.2	3	172	5	285	5	4	5	0	6	35	very good	female	3
Tacjana	Tunguska	2019	2023	Nubis	Tiga	wierzchowa	Kalitnik	5	1	4.51	4	1.5	5	161	5	303	5	20	2	8	4	35	very good	female	4
Tandetna	Tunguska	2017	2023	Nubis	Tossa	wierzchowa	Kalitnik	5	1	4.35	5	1.4	5	166	5	270	5	12	3	0	5	38	excellent	female	6
Nefka	Tarpanka I	2016	2023	Nubis	Nemezja NB	wierzchowa	Kalitnik	5	1	4.45	5	1.4	5	158	4	312	5	4	5	0	5	39	excellent	female	7
Nicea	Karolka	2020	2023	Nikko	Nika	wierzchowa	Kozłówka	5	1	4.48	4	1.59	4	192	5	278	5	10	4	10	4	36	excellent	female	3
Nesajka	Traszka	2020	2023	Ols	Nelka	wierzchowa	Kozłówka	5	1	5.05	4	2.01	4	159	4	233	3	10	4	10	4	33	very good	female	3
Dekirka	Dzina I	2017	2023	Nigrus	Dekira IV	wierzchowa	Kozłówka	5	1	5.1	3	1.59	4	167	5	256	4	6	4	17	2	32	very good	female	6
Pomena	Karolka	2020	2023	Ols	Pompea	wierzchowa	Kozłówka	5	1	5.12	3	2.12	3	167	5	238	3	9	4	12	3	31	very good	female	3
Nensha	Traszka	2019	2023	Mocarz	Nelka	wierzchowa	Kozłówka	3	1	4.36	5	2.02	4	172	5	256	4	23	1	20	2	29	good	female	4
Paiża	Karolka	2019	2023	Mocarz	Pompea	wierzchowa	Kozłówka	4	1	4.58	4	2.04	4	198	5	278	5	18	2	25	0	29	good	female	4
Hańczowa	Zaza	2016	2023	Nurmi	Hydera	wierzchowa	Kozłówka	4	1	5.17	3	2.08	3	159	4	322	5	15	3	20	2	28	good	female	7
Nassa	Tarpanka I	2017	2023	Ols	Nasturcja O	wierzchowa	Kozłówka	5	1	5.27	2	2.31	3	167	5	250	4	12	3	18	2	28	good	female	6
Tina	Traszka	2020	2023	Maden	Tijamo	wierzchowa	Kozłówka	4	1	5.34	2	2.21	2	182	5	333	5	12	3	16	2	27	good	female	3
Jasiana	Tarpanka I	2019	2023	Mapik	Jaśmina	wierzchowa	Odargowo	5	1	4.58	4	2.3	3	185	5	250	4	8	4	0	5	35	very good	female	4
Karelka	Baśka	2019	2023	Mapik	Kartka	wierzchowa	Odargowo		0														discqualification	female	4
Numira	Tarpanka I	2019	2023	Mapik	Nilwa	wierzchowa	Odargowo	5	1	5.1	3	2.34	3	153	4	227	2	4	5	0	5	31	very good	female	4
Hikona	Urszulka	2019	2023	Hawer	Hazeta	wierzchowa	Odargowo	5	1	5.06	3	2.01	4	161	5	217	2	12	3	4	5	32	very good	female	4
Nilsa	Tarpanka I	2020	2023	Mapik	Nilwa	wierzchowa	Odargowo	5	1	5.09	3	2.09	3	138	2	217	2	8	4	0	5	29	good	female	3
Herka	Zaza	2020	2023	Nikos	Hermina	wierzchowa	Odargowo		0														dysk	female	3
Miltonia	Zaza	2020	2023	Nikos	Malicja	wierzchowa	Odargowo	3	1	5.22	3	2.3	2	161	5	238	3	4	5	2	5	30	good	female	3
Hektaria	Zaza	2020	2023	Nikos	Hekta	wierzchowa	Odargowo		0														discqualification	female	3
Wianeczka	Wola	2020	2023	Patos	Winniczka	wierzchowa	Odargowo	5	1	5.3	2	2.04	4	138	2	238	3	8	5	2	5	31	very good	female	3
Kareta	Baśka	2020	2023	Nikos	Kartka	wierzchowa	Odargowo		0														discqualification	female	3
Baśń Izery	Bona	2020	2023	Grzywacz Izery	Brzoza Izery	wierzchowa	Stankowice	5	1	5.26	2	2.3	2	161	5	222	2	18	2	5	5	27	good	female	3
Gajówka Izery	Tygryska	2020	2023	Hucuł	Goya	wierzchowa	Stankowice	5	1	4.39	5	2.18	3	179	5	222	2	17	2	15	3	30	good	female	3
Bajka Izery	Bona	2020	2023	Opos P	Brzanka P	wierzchowa	Stankowice	5	1	5.09	3	2.09	3	137	2	227	2	14	3	20	2	25	satisfactory	female	3
Nutka-35	Geneza	2020	2023	Lokan Izery	Nastka IV	wierzchowa	Stankowice	5	1	5.21	3	2.35	2	149	3	204	1	14	3	6	4	25	satisfactory	female	3
Tonia z Sulisławia	Traszka	2014	2023	Order	Tawra	wierzchowa	Stankowice	5	1	4.59	4	2.1	3	154	4	222	2	7	4	4	5	32	very good	female	9
Tamiza Pałac	Traszka	2014	2023	Mentol	Tara	wierzchowa	Stankowice	5	1	5.09	3	2.27	2	147	3	204	1	4	5	2	5	29	good	female	9
Tora Pałac	Traszka	2014	2023	Kapral	Tyrada	wierzchowa	Stankowice	5	1	4.48	4	2.23	2	152	4	227	2	7	4	13	3	29	good	female	9
Wichura	Wola	2017	2023	Namer	Wiosna	wierzchowa	Stankowice		0														discqualification	female	6
Nairobi	Liliputka I	2018	2023	Herhor	Nesta-UR	wierzchowa	Stankowice	3	1	5.36	2	2.54	1	147	3	189	1	21	1	3	5	19	insufficient	female	5
Nizina	Tarpanka I	2019	2023	Trokar	Nika	wierzchowa	Parcz	4	1	4.15	5	1.5	5	149	3	243	3	16	2	6	4	31	very good	female	4
Norna	Tarpanka I	2019	2023	Limanek	Nelka	wierzchowa	Parcz	5	1	4.3	5	1.52	4	151	4	238	3	0	5	0	5	36	excellent	female	4
Nadzieja	Tarpanka I	2018	2023	Metys	Nisza M	wierzchowa	Parcz		0														discqualification	female	5
Netmanka	Tarpanka I	2017	2023	Hetman	Nesta	wierzchowa	Parcz	5	1	4.08	5	1.37	5	161	5	256	4	22	1	4	5	35	very good	female	6
Hasmanka	Zaza	2018	2023	Hetman	Hasta p	wierzchowa	Parcz	5	1	4.1	5	1.45	5	163	5	238	3	10	4	0	5	37	excellent	female	5
Nostalgia	Tarpanka I	2017	2023	Nemo	Norka	wierzchowa	Parcz	3	1	5.1	3	1.55	4	144	3	204	1	32	0	10	4	21	satisfactory	female	6
Tatiana	Tunguska	2017	2023	Nemo	Tulipia	wierzchowa	Parcz	4	1	4.58	4	1.52	4	151	4	212	1	19	2	14	3	27	good	female	6
Melisa	Traszka	2016	2023	Nemo	Mara	wierzchowa	Parcz	3	1	4.43	5	2.11	3	151	4	208	1	0	5	12	3	27	good	female	7
Martina	Traszka	2017	2023	Nemo	Mara	wierzchowa	Parcz		0														discqualification	female	6
Nutka	Traszka	2016	2023	Nemo	Nadia	wierzchowa	Parcz		0														discqualification	female	7
Dolewka	Dzina I	2019	2023	Galen	Dyrda	wierzchowa	Popielno	4	1	5.09	3	2.15	3	156	4	227	2	9	4	24	1	25	satisfactory	female	4
Drzemka	Dzina I	2019	2023	Galen	Debata	wierzchowa	Popielno	4	1	5.24	3	2.52	2	166	5	243	3	11	3	0	5	29	good	female	4
Nadziejka	Karolka	2018	2023	Trokar	Najeżka	wierzchowa	Popielno	5	1	5.01	4	2.17	3	151	4	238	3	10	4	28	0	28	good	female	5
Nadzieja	Tarpanka I	2018	2023	Ozon	Nosiłka	wierzchowa	Popielno		0														resignation	female	5
Nagietka	Traszka	2018	2023	Ozon	Narewna	wierzchowa	Popielno	3	1	5.27	2	2.47	1	156	4	208	1	8	4	2	5	23	satisfactory	female	5
Lubiany	Wicek	2019	2023	Tacyt	Lena	wierzchowa	Popielno	3	1	5.2	3	2.1	3	166	5	227	2	16	2	23	1	23	satisfactory	male	4
Nana	Tarpanka I	2020	2023	Hetman	Nieska	wierzchowa	Popielno	5	1	5	4	1.56	4	156	4	227	2	4	5	6	4	33	very good	female	3
Kolęda	Liliputka I	2015	2023	Obuwik	Kolekcja	wierzchowa	Popielno	4	1	6.2	1	1.44	5	151	4	250	4	0	5	14	3	31	very good	female	8
Mantrula	Zaza	2016	2023	Hrud P	Mantra	wierzchowa	Popielno	5	1	4.58	4	1.51	4	156	4	238	3	17	2	10	4	31	very good	female	7
Kokosanka M	Liliputka I	2020	2023	Hanysiek	Kala M	wierzchowa	Popielno	3	1	5.48	1	2.08	3	136	2	204	1	0	5	2	5	22	satisfactory	female	3
Oliola	Liliputka I	2018	2023	Hetman	Olenka	wierzchowa	Popielno	5	1	4.42	5	2.12	3	163	5	227	2	0	5	4	5	35	very good	female	5
Nali	Tarpanka I	2020	2023	Tenor	Nabi	wierzchowa	Popielno	5	1	4.52	4	1.56	4	147	3	232	3	4	5	10	4	33	very good	female	3
Bibułka	Białka	2017	2023	Patos	Bawaria P	wierzchowa	Popielno	5	1	5.15	3	1.57	4	166	5	263	5	18	2	12	3	32	very good	female	6
Mimoza	Zaza	2019	2023	Burgund P	Milusia	wierzchowa	Popielno	5	1	5.1	3	2.1	3	156	4	227	2	0	5	0	5	32	very good	female	4
Majola	Traszka	2020	2023	Nygus	Maja	wierzchowa	Popielno	5	1	4.56	4	2.09	3	138	2	256	4	11	3	4	5	31	very good	female	3
Narwana	Tarpanka I	2015	2023	Ozon	Nugata	wierzchowa	Klikowa	4	1	4	5	1.36	5	172	5	278	5	12	3	10	4	36	excellent	female	8
Negri	Liliputka I	2017	2023	Galop	Nida AR	wierzchowa	Klikowa	5	1	4.42	5	2.09	3	172	5	250	4	20	2	6	4	33	very good	female	6
Misteria	Zaza	2019	2023	Step	Milka	wierzchowa	Klikowa	5	1	4.3	5	1.41	5	152	4	227	2	20	2	2	5	33	very good	female	4
Tala Pałac	Traszka	2019	2023	Mars	Toskania-2	wierzchowa	Klikowa	3	1	5.1	3	2.07	3	149	4	196	1	18	2	8	4	25	satisfactory	female	4
Persefona	Tarpanka I	2020	2023	Galop	Pessa	wierzchowa	Klikowa	3	1	4.37	5	2.01	4	147	3	200	1	24	1	32	0	22	satisfactory	female	3
Prosa	Tarpanka I	2019	2023	Galop	Pessa	wierzchowa	Klikowa		0														discqualification	female	4
Dama A	Dzina I	2020	2023	Wir	Derba	wierzchowa	Klikowa		0														discqualification	female	3
Nigeria	Traszka	2020	2023	Nabucco	Najładniejsza	wierzchowa	Klikowa		0														discqualification	female	3
Tadama	Tunguska	2018	2023	Tors	Tasanka	wierzchowa	Kalitnik	5	1	5.45	2	2.46	1	156	4	204	1	56	0	12	3	21	satisfactory	female	5
Gajówka Alaudy	Tygryska	2019	2023	Klangor	Grapa	wierzchowa	Kalitnik	5	1	4.54	4	2.05	4	212	5	285	5	20	2	24	1	31	very good	female	4
Nisoria X	Zaza	2019	2023	Borysz	Nutka	wierzchowa	Kalitnik	5	1	5.03	4	2.07	3	181	5	277	5	24	1	11	3	31	very good	female	4
Melisa	Zaza	2019	2023	Burgund P	Markiza	wierzchowa	Kalitnik	5	1	5.3	2	2.06	3	192	5	270	5	20	2	23	1	28	good	female	4
Bogatka	Bona	2018	2023	Patos	Borówka	wierzchowa	Kalitnik	5	1	5.4	2	2.3	2	178	5	256	4	20	2	8	4	29	good	female	5
Libra P	Misia II	2020	2023	Brego	Liwna P	wierzchowa	Kalitnik	5	1	5.25	3	2	4	192	5	285	5	24	1	10	4	32	very good	female	3
Gajówka P	Geneza	2020	2023	Brego	Gaja P	wierzchowa	Kalitnik	5	1	5.2	3	2.41	1	166	5	243	3	40	0	16	2	24	satisfactory	female	3
Trytoma	Traszka	2019	2023	Nubis	Troya	wierzchowa	Kalitnik	5	1	5	4	2	4	172	5	263	5	24	2	3	5	35	very good	female	4
Tchórzlliwa	Tunguska	2018	2023	Nubis	Tiga	wierzchowa	Kalitnik	5	1	5.4	2	2.35	2	166	5	277	5	32	0	20	2	26	good	female	5
Borelia P	Bona	2016	2023	Lotnik P	Bogatka P	wierzchowa	Kalitnik	5	1	5.45	1	2.2	3	163	5	285	5	20	2	3	5	31	very good	female	7
Marika X	Białka	2016	2023	Osman	Mrówka-2	wierzchowa	Kalitnik	5	1	4.56	4	1.53	4	169	5	290	5	36	0	8	4	32	very good	female	7
Tari	Traszka	2019	2023	Terwan	Troć	wierzchowa	Kalitnik	4	1	5	4	2.06	3	181	5	270	5	0	5	4	5	36	excellent	female	4
Neurula	Karolka	2018	2023	Dorato P	Natura	wierzchowa	Bardzlino	5	1	5.2	3	1.56	4	156	4	263	5	8	4	5	5	35	very good	female	5
Norisa	Tarpanka I	2017	2023	Walor	Nowela	wierzchowa	Bardzlino	5	1	5.17	3	1.53	4	153	4	212	1	5	5	2	5	32	very good	female	6
Jalma	Tarpanka I	2020	2023	Walor	Jasnota	wierzchowa	Bardzlino	5	1	5.27	2	2.05	4	153	4	232	3	7	4	0	5	31	very good	female	3
Nirma	Tarpanka I	2020	2023	Walor	Nikla	wierzchowa	Bardzlino	5	1	5.25	3	2.38	1	151	4	208	1	2	5	3	5	28	good	female	3
Wynia	Wola	2020	2023	Walor	Wygoda	wierzchowa	Bardzlino	5	1	5.11	3	1.56	4	169	5	238	3	5	5	6	4	34	very good	female	3
Katia	Liliputka I	2020	2023	Walor	Kora	wierzchowa	Bardzlino	5	1	5.06	3	2.05	4	156	4	250	4	5	5	2	5	35	very good	female	3
Tejka	Tunguska	2020	2023	Nektar P	Timurka	wierzchowa	Bardzlino	5	1	5.28	2	2.1	3	151	4	222	2	6	4	6	4	28	good	female	3
Nitus	Wicek	2018	2023	Walor	Nikla	wierzchowa	Bardzlino	5	1	5.35	2	2.1	3	149	4	238	3	17	2	13	3	26	good	female	5
Kajros	Wicek	2019	2023	Walor	Kajzerka	wierzchowa	Bardzlino	3	1	5.21	3	2.2	3	153	4	222	2	15	3	7	4	25	satisfactory	female	4
Powtórka	Karolka	2016	2023	Dudek P	Powaga	wierzchowa	Różańsko	5	1	5.4	2	2.13	3	156	4	238	3	8	4	6	4	30	good	female	7
Olena	Liliputka I	2015	2023	Dudek P	Ostra	wierzchowa	Różańsko	5	1	6.4	1	2.15	3	169	5	250	4	10	4	10	4	30	good	female	8
Ostrawa	Liliputka I	2016	2023	Dudek P	Oróża	wierzchowa	Różańsko	5	1	5.59	1	2.2	3	135	2	222	2	10	2	5	5	23	satisfactory	female	7
Meba	Białka	2016	2023	Dudek P	Maga	wierzchowa	Różańsko	4	1	5.25	3	2.2	3	151	4	208	1	17	3	0	5	27	good	female	7
Hazka	Urszulka	2016	2023	Hawer	Hazeta	wierzchowa	Różańsko	5	1	5.48	1	2.43	1	147	3	208	1	28	0	50	0	15	insufficient	female	7
Haliszka	Urszulka	2016	2023	Hawer	Hałuda	wierzchowa	Różańsko	3	1	5.44	2	2.29	2	147	3	222	2	7	4	12	3	23	satisfactory	female	7
Pjarka	Karolka	2020	2023	Magnat	Pola	wierzchowa	Różańsko	5	1	5.5	1	2.11	3	144	3	222	2	9	4	4	5	27	good	female	3
Natka	Traszka	2015	2023	Osolin P	Nezara P	wierzchowa	Różańsko	5	1	5.53	1	2.46	1	156	4	208	1	8	4	8	4	24	satisfactory	female	8
Pagna	Karolka	2020	2023	Magnat	Polka	wierzchowa	Różańsko	5	1	5.5	1	2.47	1	129	2	185	1	10	4	11	3	21	satisfactory	female	3
Mrowia	Białka	2020	2023	Magnat	Miska	wierzchowa	Różańsko	5	1	5.17	3	2.13	3	161	5	238	3	11	3	2	5	32	very good	female	3
Hojrak	Glejt I	2018	2023	Dorato P	Hożna P	wierzchowa	Różańsko	5	1	5.5	1	2.14	3	158	4	243	3	0	5	0	5	30	good	female	5
Kortez	Wicek	2017	2023	Walor	Kora	wierzchowa	Różańsko	4	1	5.3	2	2.2	3	149	4	243	3	4	5	16	3	28	good	female	6
Tenera D	Tunguska	2019	2023	Poprad	Triada	wierzchowa	Marynka	5	1	4.4	5	1.45	5	165	5	265	5	2	5	3	5	40	excellent	female	4
Trinapa D	Tunguska	2018	2023	Nap	Triada	wierzchowa	Marynka	5	1	4.55	4	1.55	4	165	5	265	5	7	4	3	5	37	excellent	female	5
Negrita D	Karolka	2019	2023	Poprad	Norika	wierzchowa	Marynka	5	1	4.55	4	1.55	4	165	5	265	5	2	5	8	4	36	excellent	female	4
Klarika D	Liliputka I	2019	2023	Poprad	Klatka	wierzchowa	Marynka	5	1	5.35	2	1.55	4	155	4	255	4	2	5	3	5	34	very good	female	4
Gamoda D	Tygryska	2018	2023	Modem	Gawona	wierzchowa	Marynka	5	1	5.35	2	2.15	3	155	4	255	4	2	5	3	5	33	very good	female	5
Tetra D	Tunguska	2020	2023	Helios P	Terwalka	wierzchowa	Marynka	5	1	5.15	3	2.15	3	145	3	220	2	2	5	8	4	29	good	female	3
Niespodzianka	Karolka	2016	2023	Medal	Narka	wierzchowa	Marynka	5	1	5.15	3	2.15	3	165	5	240	3	7	4	3	5	33	very good	female	7
Nor	Chochlik	2017	2023	Poprad	Norika	wierzchowa	Marynka	5	1	5.35	2	2.25	2	165	5	255	4	2	5	3	5	32	very good	male	6
H-Gameda	Urszulka	2016	2023	Medal	Haubica	wierzchowa	Marynka	5	1	5.35	2	2.15	3	155	4	240	3	2	5	3	5	32	very good	female	7
M-Pasterka	Zaza	2015	2023	P-Wojtek	Mewea	wierzchowa	Marynka	3	1	5.15	3	2.15	3	165	5	240	3	2	5	3	5	31	very good	female	8
Pisna D	Tarpanka I	2019	2023	Nap	Pliska	wierzchowa	Marynka	5	1	4.55	4	1.55	4	155	4	240	3	2	5	3	5	35	very good	female	4
Otis X	Chochlik	2019	2023	Mobil	Oławka	wierzchowa	Zwierzyniec		0														discqualification	female	4
Niveda SDW	Traszka	2018	2023	Małiś	Nimka	wierzchowa	Pomysk	5	1	4.4	5	1.55	4	165	5	255	4	4	5	4	5	38	excellent	female	5
Hematyt P	Goraj	2018	2023	Neron	Hirana	wierzchowa	Pomysk	5	1	5.1	3	1.55	4	165	5	265	5	4	5	7	4	36	excellent	male	5
Majla	Traszka	2019	2023	Natryt	Matura	wierzchowa	Pomysk	5	1	4.5	4	2.15	3	165	5	235	3	4	5	7	4	34	very good	female	4
Plumka	Tarpanka I	2016	2023	Taxus	P.Widia	wierzchowa	Pomysk	3	1	4.4	5	1.55	4	165	5	265	5	7	4	7	4	34	very good	female	7
Nacja	Liliputka I	2015	2023	Taxus	Nika	wierzchowa	Pomysk	4	1	5.1	3	2.3	2	165	5	235	3	4	5	4	5	32	very good	female	8
Kiti	Liliputka I	2016	2023	Pionier	Kliwia	wierzchowa	Pomysk	5	1	4.5	4	2.3	2	155	4	225	2	4	5	4	5	32	very good	female	7
Nema	Karolka	2016	2023	Dorato P	Nutella	wierzchowa	Pomysk	5	1	5.1	3	2.15	3	155	4	225	2	4	5	7	4	31	very good	female	7
Kilia	Liliputka I	2020	2023	Wasyl	Kola	wierzchowa	Pomysk	5	1	4.5	4	1.55	4	165	5	225	2	4	5	22	1	31	very good	female	3
D.Jantarka	Dzina I	2016	2023	Wasyl	Drama P	wierzchowa	Pomysk	5	1	5.35	2	2.15	3	165	5	235	3	4	5	4	5	31	very good	female	7
Jassa	Karolka	2016	2023	Wasyl	Jamajka	wierzchowa	Pomysk	5	1	5.35	2	1.55	4	155	4	225	2	4	5	7	4	30	good	female	7
Testosteron P	Myszak	2016	2023	Brego	Tulsa P	wierzchowa	Pomysk	5	1	5.35	2	2.15	3	155	4	225	2	4	5	7	4	29	good	male	7
Nikita	Liliputka I	2015	2023	Taxus	Nesa	wierzchowa	Pomysk	5	1	5.1	3	2.15	3	155	4	235	3	7	4	12	3	29	good	female	8
Nellka	Traszka	2020	2023	Wasyl	Nokia	wierzchowa	Pomysk	5	1	5.35	2	2.15	3	165	5	225	2	7	4	18	2	28	good	female	3
Tajgaa	Tunguska	2020	2023	Natryt	Tundra	wierzchowa	Pomysk	5	1	5.1	3	1.55	4	145	3	235	3	12	3	18	2	28	good	female	3
Trop	Goraj	2015	2023	Kmieć	Topola	wierzchowa	Pomysk	4	1	5.35	2	2.3	2	155	4	210	1	7	4	4	5	27	good	male	8
Kuna	Liliputka I	2016	2023	Nemo	Kasma	wierzchowa	Pomysk	4	1	5.35	2	2.15	3	165	5	235	3	12	3	12	3	27	good	female	7
Jesa	Karolka	2016	2023	Wasyl	Jemioła	wierzchowa	Pomysk	3	1	4.5	4	2.3	2	145	3	235	3	4	5	18	2	25	satisfactory	female	7
Klaria	Liliputka I	2014	2023	Natryt	Kliwia	wierzchowa	Pomysk	4	1	5.5	1	2.15	3	145	3	225	2	12	3	7	4	25	satisfactory	female	9
Nawina	Tarpanka I	2020	2023	Patos	Niwna	wierzchowa	Pomysk	5	1	5.5	1	2.15	3	135	2	225	2	18	2	7	4	24	satisfactory	female	3
Drima	Dzina I	2020	2023	Wasyl	Drama P	wierzchowa	Pomysk	5	1	4.5	4	2.15	3	155	4	235	3	4	5	7	4	33	very good	female	3
Tessa	Tunguska	2016	2023	Taxus	Tola	wierzchowa	Pomysk	5	1	5.35	2	2.15	3	155	4	225	2	7	4	22	1	26	good	female	7
Norta	Karolka	2015	2023	Mozyr	Noria	wierzchowa	Pomysk	5	1	5.35	2	2.3	2	165	5	225	2	4	5	18	2	27	good	female	8
Warka SDW	Wola	2018	2023	Pionier	Wiśniówka	wierzchowa	Pomysk	5	1	5.35	2	2.3	2	165	5	225	2	7	4	4	5	29	good	female	5
Kapia	Liliputka I	2019	2023	Natryt	Kaja	wierzchowa	Pomysk	5	1	5.35	2	2.15	3	155	4	235	3	7	4	7	4	30	good	female	4
Malessa	Zaza	2019	2023	Himeryk	Markiza	wierzchowa	Pomysk	5	1	5.35	2	1.55	4	145	3	265	5	4	5	7	4	33	very good	female	4
Peka	Karolka	2019	2023	Magnat	Polka	wierzchowa	Pomysk	5	1	5.1	3	1.45	5	145	3	235	3	4	5	28	0	28	good	female	4
Lumosa	Misia II	2020	2023	Himeryk	Lumia	wierzchowa	Pomysk	5	1	4.5	4	1.55	4	155	4	225	2	18	2	18	2	28	good	female	3
Burza Izery	Bona	2021	2024	Lokan Izery	Brzoza Izery	wierzchowa	Chodźki	4	1	5.13	3	2.1	3	172	5	232	3	17	2	18	2	26	good	female	3
Diwula C	Dzina I	2021	2024	Nubis	Diwa	wierzchowa	Chodźki	3	1	5.3	2	2.08	3	158	4	263	5	18	2	19	2	24	satisfactory	female	3
Walka C	Wola	2021	2024	Nubis	Walbala	wierzchowa	Chodźki	5	1	5.1	3	2.01	4	166	5	250	4	8	4	6	4	34	very good	female	3
Nelsa	Tarpanka I	2021	2024	Terwan	Nuria M	wierzchowa	Chodźki	4	1	5.11	3	1.59	4	158	4	204	1	4	5	6	4	26	good	female	3
Talka D	Tunguska	2021	2024	Helios P	Terwalka	wierzchowa	Dobrzyniewo	5	1	5.26	2	2.04	4	156	4	256	4	4	5	3	5	33	very good	female	3
Hersa D	Urszulka	2021	2024	Jarez P	Halsa	wierzchowa	Dobrzyniewo	5	1	5.22	3	2.2	3	144	3	256	4	2	5	4	5	32	very good	female	3
Hajna D	Urszulka	2020	2024	Jarez P	Halsa	wierzchowa	Dobrzyniewo	5	1	5.31	2	2.1	3	158	3	312	5	4	5	5	5	32	very good	female	4
Henara D	Urszulka	2020	2024	Nap	Herbia	wierzchowa	Dobrzyniewo	5	1	5.43	2	2.25	2	138	2	227	2	3	5	4	5	27	good	female	4
Termina D	Tunguska	2021	2024	Jarez P	Terlica	wierzchowa	Dobrzyniewo	4	1	5.26	1	2.44	1	138	2	250	4	3	5	4	5	25	satisfactory	female	3
Oblanka	Liliputka I	2019	2024	Olwin	Obelia	wierzchowa	Moczydły	5	1	6	1	2.4	1	144	3	208	1	1	5	0	5	26	good	female	5
Nowenna	Tarpanka I	2021	2024	Jordan	Nadzieja	wierzchowa	Moczydły	4	1	5.15	3	2.25	2	147	3	212	1	18	2	12	3	23	satisfactory	female	3
Nawia PTOP	Traszka	2021	2024	Nadar	Narnia P	wierzchowa	Moczydły	3	1	4.45	5	2.1	3	151	4	217	3	18	2	11	3	28	good	female	3
Południca PTOP	Ponętna	2021	2024	Nadar	Północ M	wierzchowa	Moczydły	5	1	4.2	5	2.15	3	153	4	238	3	12	3	3	5	33	very good	female	3
Tężnica	Traszka	2018	2024	Nubis	Tarnawka P	wierzchowa	Moczydły	3	1	5.15	3	2.14	3	151	4	217	2	12	3	6	4	26	good	female	6
Temissa	Traszka	2019	2024	Nubis	Teska	wierzchowa	Moczydły	5	1	5.1	3	2.2	3	149	3	212	1	16	2	14	3	25	satisfactory	female	5
Nadobnica	Tarpanka I	2017	2024	Nubis	Niedzica	wierzchowa	Moczydły	3	1	5.2	3	2.3	2	149	3	238	3	9	3	6	4	26	good	female	7
Tylia	Traszka	2017	2024	Hrud P	Tundra	wierzchowa	Moczydły	5	1	5.06	3	2.06	3	166	5	212	1	12	3	10	4	29	good	female	7
Holka SW	Zaza	2021	2024	Bielik	Horda	wierzchowa	Popielno	4	1	5.07	3	2.4	1	163	5	208	1	14	3	0	5	25	satisfactory	female	3
Jewita	Karolka	2020	2024	Hetman	Jaskierka	wierzchowa	Popielno	5	1	5.06	3	1.58	4	147	3	222	2	16	2	27	0	24	satisfactory	female	4
Helia M	Urszulka	2021	2024	Nokiopi M	Heszka M	wierzchowa	Popielno	5	1	4.55	4	1.52	4	147	4	238	3	15	3	1	5	32	very good	female	3
Nowinka	Tarpanka I	2015	2024	Mozart	Niwa	wierzchowa	Popielno	5	1	5.05	4	2.05	4	149	3	222	2	10	4	0	5	32	very good	female	9
Hityna	Zaza	2015	2024	Mozart	Herakse	wierzchowa	Popielno		0														discqualification	female	9
Nius M	Myszak	2021	2024	Hanysiek	Nirka M	wierzchowa	Popielno		0														discqualification	male	3
Lewiatan M	Myszak	2021	2024	Hanysiek	Leśna M	wierzchowa	Popielno		0														discqualification	male	3
Norka	Tarpanka I	2021	2024	Trokar	Nika	wierzchowa	Popielno	4	1	5.37	2	2.23	2	156	4	208	1	9	4	0	5	26	good	female	3
Triada	Traszka	2020	2024	Nokiopi M	Tatra	wierzchowa	Popielno	4	1	4.4	5	1.38	5	161	5	238	3	18	2	3	5	34	very good	female	4
Tula	Traszka	2020	2024	Nokiopi M	Terka	wierzchowa	Popielno	5	1	5.31	2	2.02	4	147	3	238	3	13	3	0	5	30	good	female	4
Nizza	Tarpanka I	2019	2024	Tors	Narew	wierzchowa	Popielno		0														resignation	female	5
Nowina P	Tarpanka I	2020	2024	Mor	Nipa	wierzchowa	Popielno	3	1	5.05	4	2.04	4	151	4	222	2	17	2	0	5	29	good	female	4
Traćka	Traszka	2020	2024	Terwan	Troć	wierzchowa	Popielno	5	1	5.33	2	2.16	3	147	3	222	2	6	4	0	5	28	good	female	4
Nikola	Tarpanka I	2021	2024	Hetman	Nieska	wierzchowa	Popielno	3	1	4.54	4	1.45	5	163	5	277	5	19	2	25	1	30	good	female	3
Maniana	Zaza	2021	2024	Hetman	Mantrula	wierzchowa	Popielno	5	1	4.32	5	1.4	5	166	5	250	4	13	3	2	5	37	excellent	female	3
Kassandra	Liliputka I	2021	2024	Hetman	Kredka	wierzchowa	Popielno		0														discqualification	female	3
Nadzieja	Tarpanka I	2018	2024	Ozon	Nosiłka	wierzchowa	Popielno	5	1	4.36	5	2.04	4	169	5	227	2	17	2	1	5	33	very good	female	6
Odwaga	Liliputka I	2020	2024	Wasyl	Owacja	wierzchowa	Pomysk	4	1	4.55	4	1.55	4	165	5	250	4	7	4	2	5	35	good	female	4
Tallina	Traszka	2021	2024	Wasyl	Tilia	wierzchowa	Pomysk	3	1	5.15	3	2.15	3	155	4	240	3	22	1	12	3	24	satisfactory	female	4
Turinia	Traszka	2021	2024	Wasyl	Trzcina	wierzchowa	Pomysk	5	1	5.15	3	2.15	3	165	5	240	3	2	5	2	5	34	very good	female	3
Denika	Dzina I	2021	2024	Platan	Deniwa	wierzchowa	Pomysk	5	1	5.15	3	1.55	4	165	5	240	3	2	5	2	5	35	very good	female	3
Topina	Karolka	2021	2024	Wasyl	Tola	wierzchowa	Pomysk	5	1	5.15	3	2.15	3	165	5	220	2	2	5	2	5	33	very good	female	3
Niorama	Tarpanka I	2021	2024	Wasyl	Notka	wierzchowa	Pomysk	4	1	5.35	2	2.15	3	165	5	250	4	2	5	7	4	31	very good	female	3
Nalina	Traszka	2021	2024	Wasyl	Newada	wierzchowa	Pomysk	5	1	5.15	3	1.55	4	165	5	220	2	2	5	7	4	33	very good	female	3
T-Nazka	Karolka	2021	2024	Wasyl	Turynia	wierzchowa	Pomysk	5	1	5.35	2	2.15	3	155	4	220	2	2	5	7	4	29	good	female	3
Tallina	Traszka	2021	2024	Wasyl	Talwina	wierzchowa	Pomysk	5	1	5.35	2	1.55	4	165	5	250	4	2	5	7	4	33	very good	female	4
Gaba	Tygryska	2021	2024	Wojak SO	Garna	wierzchowa	Pomysk	5	1	5.15	3	2.15	3	165	5	250	4	2	5	2	5	35	very good	female	3
Tonnia	Tunguska	2020	2024	Wasyl	Tina	wierzchowa	Pomysk	3	1	5.55	1	2.25	2	165	5	220	2	7	4	12	3	23	satisfactory	female	4
Nordika	Karolka	2020	2024	Natron	Norta	wierzchowa	Pomysk	4	1	5.15	3	2.15	3	145	3	220	2	12	3	17	2	25	satisfactory	female	4
Kaja Ś	Liliputka I	2021	2024	Maniak	Kalinka	wierzchowa	Pomysk	5	1	4.55	4	2.15	3	165	5	250	4	2	5	2	5	36	excellent	female	3
J-Terika	Karolka	2021	2024	Wasyl	Jodła	wierzchowa	Pomysk	5	1	4.55	4	1.55	4	165	5	240	3	7	4	7	4	34	very good	female	3
Nawarra	Tarpanka I	2021	2024	Wasyl	Nagroda	wierzchowa	Pomysk	5	1	5.35	2	2.15	3	165	5	220	2	2	5	2	5	32	very good	female	3
Orinoka	Liliputka I	2017	2024	Wasyl	Owacja	wierzchowa	Pomysk	5	1	5.15	3	1.55	4	165	5	250	4	2	5	2	5	36	excellent	female	7
Tollka	Karolka	2020	2024	Wasyl	Tola	wierzchowa	Pomysk	5	1	4.55	4	1.55	4	145	3	240	3	2	5	7	4	33	very good	female	4
Karusa	Liliputka I	2020	2024	Natron	Klaria	wierzchowa	Pomysk	5	1	5.15	3	2.25	2	165	5	240	3	2	5	2	5	33	very good	female	4
Hańba	Zaza	2021	2024	Wojak SO	Hiara	wierzchowa	Pomysk	5	1	5.55	1	2.15	3	145	3	240	3	12	3	12	3	25	satisfactory	female	3
Okrągła	Liliputka I	2021	2024	Wojak SO	Okkara	wierzchowa	Pomysk	5	1	4.4	5	2.15	3	155	4	240	3	2	5	2	5	35	very good	female	3
Tuszyna	Tunguska	2021	2024	Wojak SO	Troszyna	wierzchowa	Pomysk	5	1	5.15	3	2.15	3	165	5	240	3	17	2	2	5	31	very good	female	3
Nirika	Tarpanka I	2021	2024	Wasyl	Niki-S	wierzchowa	Pomysk	5	1	5.15	3	2.15	3	155	4	240	3	7	4	2	5	32	very good	female	3
Jawajka	Karolka	2021	2024	Wasyl	Jamajka	wierzchowa	Pomysk	5	1	4.4	5	1.45	5	145	3	240	3	17	2	22	1	29	good	female	3
Hrywna Pałac	Urszulka	2015	2024	Kapral	Harfa	wierzchowa	Pomysk	5	1	5.35	2	1.55	4	165	5	250	4	2	5	12	3	33	very good	female	9
Obsana	Liliputka I	2021	2024	Wojak SO	Oxana	wierzchowa	Pomysk	5	1	5.15	3	1.55	4	155	4	265	5	7	4	12	3	33	very good	female	3
O-Dotacja	Liliputka I	2021	2024	Wasyl	Oka	wierzchowa	Pomysk	5	1	5.15	3	1.55	4	165	5	240	3	12	3	17	2	30	good	female	3
Kola	Liliputka I	2014	2024	Kustosz	Korba	wierzchowa	Pomysk	5	1	4.55	4	1.55	4	165	5	265	5	7	4	2	5	37	excellent	female	10
Trojka Pałac	Traszka	2015	2024	Mars	Tanew	wierzchowa	Pomysk	4	1	5.35	2	2.25	2	155	4	220	2	2	5	7	4	27	good	female	9
Hurynia	Urszulka	2020	2024	Wasyl	Hrywna Pałac	wierzchowa	Pomysk	5	1	5.15	3	2.15	3	165	5	220	2	2	5	2	5	33	very good	female	4
Jagodzianka	Tarpanka I	2017	2024	Muc	Jagoda	wierzchowa	Pomysk	5	1	5.55	1	1.55	4	165	5	240	3	2	5	22	1	29	good	female	7
Nokia	Traszka	2014	2024	Herhor	Nutela	wierzchowa	Pomysk	5	1	5.55	1	2.15	3	155	4	250	4	2	5	2	5	32	very good	female	10
Newala	Liliputka I	2021	2024	Maniak	Niwa	wierzchowa	Pomysk	3	1	5.35	2	2.45	1	155	4	210	1	2	5	2	5	24	satisfactory	female	3
Tipika	Traszka	2021	2024	Wasyl	Tolka	wierzchowa	Pomysk	4	1	5.55	1	2.45	1	155	4	210	1	2	5	12	3	23	satisfactory	female	3
Tuberosa	Traszka	2017	2024	Hetman	Tringa	wierzchowa	Pomysk	5	1	4.55	4	1.45	5	165	5	265	5	12	3	12	3	35	very good	female	7
Herka	Zaza	2020	2024	Nikos	Hermina	wierzchowa	Pomysk	5	1	5.15	3	1.55	4	155	4	265	5	12	3	12	3	32	very good	female	4
Kareta	Baśka	2020	2024	Nikos	Kartka	wierzchowa	Pomysk	5	1	4.55	4	2.15	3	165	5	220	2	2	5	2	5	34	very good	female	4
Hektaria	Zaza	2020	2024	Nikos	Hekta	wierzchowa	Pomysk	5	1	5.15	3	1.45	5	155	4	240	3	7	4	12	3	32	very good	female	4
Harada	Zaza	2021	2024	Nikos	Harda	wierzchowa	Pomysk	4	1	4.55	4	2.15	3	165	5	220	2	17	2	2	5	30	good	female	3
Neliwa	Tarpanka I	2021	2024	Nikos	Netala	wierzchowa	Pomysk	5	1	5.35	2	2.15	3	143	3	220	2	2	5	2	5	30	good	female	3
Hekita	Zaza	2017	2024	Hortus	Hekta	wierzchowa	Pomysk	5	1	4.55	4	1.45	5	165	5	265	5	12	3	2	5	37	excellent	female	7
Krakwa	Liliputka I	2015	2024	Wasyl	Kreta	wierzchowa	Pomysk	5	1	5.15	3	1.55	4	165	5	250	4	17	2	12	3	31	very good	female	9
Kropiatka	Liliputka I	2015	2024	Wasyl	Kratka	wierzchowa	Pomysk	5	1	5.35	2	2.15	3	155	4	220	2	2	5	12	3	28	good	female	9
Kazarka	Liliputka I	2016	2024	Wir	Kimba	wierzchowa	Pomysk	5	1	5.35	2	2.15	3	165	5	250	4	2	5	12	3	32	very good	female	8
Nyroca	Tarpanka I	2016	2024	Wir	Nutka	wierzchowa	Pomysk	5	1	5.55	1	2.15	3	165	5	220	2	2	5	7	4	29	good	female	8
Krzyżówka	Liliputka I	2016	2024	Wir	Kania	wierzchowa	Pomysk	5	1	4.55	4	1.55	4	165	5	250	4	12	3	17	2	32	very good	female	8
Liwia SDW	Misia II	2018	2024	Pionier	Leonia P	wierzchowa	Pomysk	5	1	5.55	1	2.25	2	155	4	240	3	7	4	2	5	27	good	female	6
Horka SDW	Urszulka	2018	2024	Pionier	Herka	wierzchowa	Pomysk	5	1	5.35	2	2.15	3	165	5	250	4	2	5	2	5	34	very good	female	6
Płotka	Tarpanka I	2021	2024	Nabucco	Puszta	wierzchowa	Pomysk	5	1	5.15	3	2.15	3	165	5	240	3	12	3	7	4	31	very good	female	3
Palestra I	Tarpanka I	2019	2024	Obuwik	Puszta	wierzchowa	Pomysk	4	1	5.35	2	2.15	3	165	5	220	2	12	3	30	0	23	satisfactory	female	5
Pulka	Tarpanka I	2021	2024	Nikos	Pula	wierzchowa	Pomysk	5	1	5.15	3	2.25	2	165	5	220	2	17	2	7	4	27	good	female	3
Tajga SDW	Tunguska	2021	2024	Lotus	Talia	wierzchowa	Pomysk	5	1	5.15	3	1.45	5	165	5	250	4	7	4	7	4	35	very good	female	3
Natona	Karolka	2020	2024	Tryton	Nagroda	wierzchowa	Pomysk	5	1	5.15	3	1.55	4	165	5	240	3	17	2	12	3	30	good	female	4
Nutika	Karolka	2018	2024	Nikos	Nala-N	wierzchowa	Pomysk	5	1	5.35	2	2.15	3	155	4	250	4	7	4	2	5	32	very good	female	6
Opera SDW	Popielica	2021	2024	Lotus	Opala	wierzchowa	Pomysk	5	1	5.35	2	1.55	4	155	4	220	2	2	5	2	5	32	very good	female	3
Nomaada	Traszka	2021	2024	Lotus	Niteczka	wierzchowa	Pomysk	5	1	5.35	2	2.15	3	155	4	220	2	12	3	12	4	27	good	female	3
Doczka	Karolka	2012	2024	Wasyl	Dalimena	wierzchowa	Pomysk	3	1	5.15	3	2.15	3	165	5	250	4	7	4	17	3	30	good	female	12
Mitrona	Zaza	2018	2024	Wasyl	Mitra	wierzchowa	Pomysk	4	1	5.15	3	2.25	2	165	5	250	4	2	5	2	5	33	very good	female	6
Tundra	Tunguska	2014	2024	Wasyl	Talia	wierzchowa	Pomysk	4	1	5.35	2	2.15	3	165	5	220	2	17	2	12	3	26	good	female	10
Damona	Dzina I	2022	2024	Tajar	Dakota	wierzchowa	Pomysk	4	1	4.55	4	2.15	3	155	4	250	4	17	2	17	2	28	good	female	2
Draga	Dzina I	2021	2024	Tajar	Dama	wierzchowa	Pomysk	5	1	4.55	4	2.15	3	165	5	220	2	17	2	7	4	30	good	female	3
Dabecja	Dzina I	2020	2024	Tajar	Daglezja	wierzchowa	Pomysk	3	1	4.55	4	2.15	3	165	5	250	4	12	3	7	4	30	good	female	4
Turkinia	Karolka	2020	2024	Wasyl	Turynia	wierzchowa	Pomysk	4	1	4.4	5	1.55	4	165	5	240	3	30	0	30	0	26	good	female	4
Tesika	Traszka	2021	2024	Wasyl	Nagietka	wierzchowa	Pomysk	4	1	5.15	3	2.15	3	165	5	240	3	22	1	7	4	28	good	female	3
Pinka SO	Karolka	2021	2024	Tasak	Pinia SO	wierzchowa	Sieraków	4	1	4.49	4	1.48	5	151	4	250	4	0	5	0	5	36	excellent	female	3
Jagienka SO	Tarpanka I	2021	2024	Tasak	Jaga SO	wierzchowa	Sieraków	5	1	4.25	5	2.02	4	159	4	238	3	6	4	0	5	33	very good	female	3
Osteria	Liliputka I	2021	2024	Tytoń NK	Oka	wierzchowa	Sieraków	5	1	4.51	4	2.02	4	153	4	222	2	8	4	2	5	33	very good	female	3
Ortera	Liliputka I	2021	2024	Tytoń NK	Ostra	wierzchowa	Sieraków	5	1	5.29	2	2.01	4	153	4	222	2	0	5	0	5	31	very good	female	3
Tatara	Tunguska	2019	2024	Newton	Taniza	wierzchowa	Sieraków	5	1	4.43	4	2.04	4	156	4	222	2	18	2	2	5	31	very good	female	5
Jogobella	Tarpanka I	2020	2024	Hiszpan I	Jaszka	wierzchowa	Sieraków	5	1	5.22	3	2.3	2	153	4	217	2	6	4	2	5	29	good	female	4
Tina I	Tunguska	2018	2024	Mobil	Taniza	wierzchowa	Sieraków		0														resignation	female	6
Muchozolacja	Zaza	2021	2024	Nampiro M	Makiełka	wierzchowa	Zwierzyniec	5	1	5.1	3	1.47	5	140	3	263	5	24	1	4	5	32	very good	female	3
Milenia	Zaza	2020	2024	Nadziak Izery	Milka	wierzchowa	Zwierzyniec	5	1	4.55	4	1.57	4	147	3	238	3	16	2	20	2	28	good	female	4
Grzechotka	Tygryska	2021	2024	Nampiro M	Grunia	wierzchowa	Zwierzyniec	5	1	4.48	4	1.48	5	158	4	250	4	12	3	8	4	34	very good	female	3
Merva	Zaza	2020	2024	Jogi	Mikstura	wierzchowa	Zwierzyniec	4	1	5.29	2	2.09	3	149	3	250	4	12	3	8	4	27	good	female	4
Taczka	Traszka	2021	2024	Nampiro M	Tanga	wierzchowa	Zwierzyniec	5	1	4.52	4	1.56	4	140	3	263	5	32	0	24	1	26	good	female	3
Otis X	Chochlik	2019	2024	Mobil	Oławka	wierzchowa	Zwierzyniec	4	1	4.21	5	2.05	4	166	5	256	5	0	5	16	2	34	very good	male	5
Niklasa	Traszka	2021	2024	Pionier	Nikusia	wierzchowa	Parcz	5	1	5	4	1.24	5	151	4	217	2	21	1	13	3	28	good	female	3
Kalista	Liliputka I	2021	2024	Nemo	Kotara	wierzchowa	Parcz	4	1	4.22	5	1.52	4	158	4	232	3	7	4	10	4	33	very good	female	3
Orka	Liliputka I	2016	2024	Ozon	Ognicha	wierzchowa	Parcz	5	1	4.13	5	1.53	4	166	5	256	4	24	1	6	4	33	very good	female	8
Olimpia	Tarpanka I	2019	2024	Pionier	Osaka	wierzchowa	Parcz	4	1	4.53	4	1.49	5	142	3	227	2	21	1	7	4	27	good	female	5
Nikusia	Traszka	2017	2024	Nemo	Nokia	wierzchowa	Parcz	5	1	5.01	4	1.46	5	158	4	256	4	35	0	10	4	31	very good	female	7
Katrin	Liliputka I	2017	2024	Nemo	Kofeina	wierzchowa	Parcz	5	1	4.06	5	1.58	4	166	5	238	3	4	5	4	5	37	excellent	female	7
Tofik	Traszka	2017	2024	Nemo	Teofilia	wierzchowa	Parcz	5	1	4.35	5	1.38	5	166	5	250	4	29	0	9	4	33	very good	female	7
Olisia	Liliputka I	2017	2024	Nemo	Ognicha	wierzchowa	Parcz	5	1	4.21	5	1.4	5	172	5	263	5	11	3	2	5	38	excellent	female	7
Klara	Liliputka I	2017	2024	Nemo	Kawka	wierzchowa	Parcz	5	1	4.3	5	1.34	5	166	5	270	5	35	0	6	4	34	very good	female	7
Karina	Liliputka I	2017	2024	Nemo	Karen	wierzchowa	Parcz	5	1	4.48	4	1.52	4	158	4	263	5	36	0	20	2	29	good	female	3
Martina	Traszka	2017	2024	Nemo	Mara	wierzchowa	Parcz	4	1	5.22	3	2.11	3	151	4	217	2	33	0	20	2	21	satisfactory	female	7
Kassandra	Liliputka I	2021	2024	Hetman	Kredka	wierzchowa	Parcz	5	1	4.07	5	1.32	5	169	5	270	5	0	5	0	5	40	excellent	female	3
Nizza	Tarpanka I	2019	2024	Tors	Narew	wierzchowa	Parcz	4	1	4.18	5	1.43	5	166	5	250	4	7	4	0	5	37	excellent	female	5
Narenka	Tarpanka I	2011	2024	Klub	Newada	wierzchowa	Klikowa	5	1	4.58	4	2.11	3	151	4	208	1	3	5	5	5	32	very good	female	13
Dama A	Dzina I	2020	2024	Wir	Derba	wierzchowa	Klikowa	5	1	4.52	4	2.13	5	161	5	277	5	30	0	12	3	32	very good	female	4
Lawenda	Liliputka I	2020	2024	Klub	Lu	wierzchowa	Klikowa	4	1	5.07	3	2.2	3	164	5	256	4	24	1	0	5	30	good	female	4
Niger	Liliput	2020	2024	Nabucco	Najpiękniejsza	wierzchowa	Klikowa	4	1	5.36	2	2.02	4	135	2	244	3	6	4	2	5	29	good	male	4
Danon-A	Wicek	2021	2024	Galop	Derba	wierzchowa	Klikowa	4	1	4.46	4	1.56	4	143	3	233	3	16	2	10	4	29	good	male	3
Gonia	Tygryska	2021	2024	Nest	Goplana	wierzchowa	Klikowa	5	1	4.49	4	1.55	4	145	3	244	3	10	4	30	0	28	good	female	3
Konakla	Liliputka I	2018	2024	Traper	Kaseta	wierzchowa	Klikowa	4	1	4.52	5	2.15	3	151	4	238	3	24	1	14	3	28	good	female	6
Tiger-A	Wicek	2021	2024	Galop	Teneryfa	wierzchowa	Klikowa	4	1	5.02	4	2.01	4	147	3	270	5	18	2	26	0	27	good	male	3
Tesla Pałac	Traszka	2019	2024	Mars	Temida	wierzchowa	Klikowa	4	1	4.42	5	2.24	2	172	5	270	5	18	2	88	0	27	good	female	5
Nesca	Tarpanka I	2018	2024	Odys	Nirvana	wierzchowa	Klikowa	4	1	4.52	4	2.25	2	143	3	222	2	2	5	20	2	27	good	female	6
Taksa Pałac	Traszka	2019	2024	Mars	Tracja-5	wierzchowa	Klikowa	4	1	4.58	4	1.48	5	145	3	256	4	44	0	25	0	25	satisfactory	female	5
Rudolfina	Tarpanka I	2017	2024	Nurmi	Rebeka	wierzchowa	Klikowa	4	1	5.11	3	3.04	1	145	3	277	5	6	4	41	0	25	satisfactory	female	7
Konora	Liliputka I	2017	2024	Traper	Kalwaria	wierzchowa	Klikowa	4	1	4.56	4	1.54	4	151	4	222	2	21	1	23	1	25	satisfactory	female	7
Nigeria	Traszka	2020	2024	Nabucco	Najładniejsza	wierzchowa	Klikowa	4	1	5.33	2	2.1	3	138	2	200	1	4	5	14	3	24	satisfactory	female	4
Jawa Pałac	Tarpanka I	2019	2024	Mars	Jona	wierzchowa	Klikowa	4	1	4.55	4	2.17	3	158	4	244	3	34	0	64	0	23	satisfactory	female	5
Wera-A	Wola	2021	2024	Galop	Wirma	wierzchowa	Klikowa	4	1	5.23	3	2.22	2	149	3	212	1	30	0	0	5	22	satisfactory	female	3
Nerwa-A	Traszka	2021	2024	Galop	Naki	wierzchowa	Klikowa	4	1	5.48	1	2.46	1	135	2	213	1	4	5	5	5	21	satisfactory	female	3
Tolek-A	Wicek	2021	2024	Galop	Tratwa	wierzchowa	Klikowa		0														discqualification	male	3
Mango-P	Glejt I	2020	2024	Wilec	Mandela K	wierzchowa	Zwierzyniec	5	1	3.44	5	1.42	5	156	4	256	4	0	5	4	5	38	excellent	male	4
Haroina	Urszulka	2018	2024	Hogan P	Hana Blu-Rutka	wierzchowa	Zwierzyniec	5	1	4.32	5	1.55	4	166	5	263	5	6	4	4	5	38	excellent	female	6
Nordia	Tarpanka I	2020	2024	Gwarek	Neskapi	wierzchowa	Zwierzyniec	5	1	4.39	5	2.14	3	151	4	243	3	6	4	10	4	31	very good	female	4
Hela	Urszulka	2020	2024	Taner	Hakuna	wierzchowa	Zwierzyniec	5	1	5.15	3	2.05	4	144	3	250	4	8	4	10	4	30	good	female	4
Herpena	Zaza	2021	2024	Hoczyn	Herpia	wierzchowa	Zwierzyniec		0														discqualification	female	3
Hybrydka	Urszulka	2021	2024	Lotnik P	Hybryda	wierzchowa	Zwierzyniec		0														discqualification	female	3
Jenolka	Tarpanka I	2021	2024	Hogan P	Jena	wierzchowa	Kozłówek	5	1	4.48	4	1.54	4	185	5	250	4	4	5	0	5	37	excellent	female	3
Novina	Karolka	2020	2024	Nikko	Nerina	wierzchowa	Kozłówek	5	1	4.39	5	1.59	4	147	3	238	3	4	5	0	5	35	very good	female	4
Narew	Traszka	2021	2024	Wir	Nerka P	wierzchowa	Kozłówek	5	1	5.14	3	1.56	4	154	4	233	2	4	5	1	5	33	very good	female	3
Hiratka	Zaza	2021	2024	Wir	Historya	wierzchowa	Kozłówek	5	1	5.04	4	2.08	3	143	3	208	1	2	5	1	5	31	very good	female	3
Nampula	Karolka	2020	2024	Nikko	Namba	wierzchowa	Kozłówek	4	1	4.5	4	1.52	4	154	4	222	2	16	2	2	5	30	good	female	4
Wichura	Wola	2017	2024	Namer	Wiosna	wierzchowa	Pszczyna	5	1	4.24	5	1.45	5	200	5	238	3	3	5	3	5	38	excellent	female	7
Mija	Zaza	2020	2024	Nikko	Meruda	wierzchowa	Pszczyna	4	1	5.06	3	2.06	3	169	5	250	4	7	4	7	4	32	very good	female	4
Nairobi	Liliputka I	2018	2024	Herhor	Nesta-UR	wierzchowa	Pszczyna	4	1	4.37	5	2.11	3	185	5	243	4	12	3	7	4	32	very good	female	6
Tara	Tunguska	2021	2024	Grzywacz Izery	Tala	wierzchowa	Pszczyna	4	1	4.19	5	1.54	4	149	3	222	2	3	5	7	4	32	very good	female	3
Dżina	Karolka	2016	2024	Jordan	Diwa	wierzchowa	Pszczyna	4	1	5.04	4	2.01	4	135	2	232	3	3	5	12	3	30	good	female	8
Wiśnia	Wola	2021	2024	Grzywacz Izery	Wichura	wierzchowa	Pszczyna	4	1	4.54	4	2.34	2	142	3	232	3	7	4	7	4	29	good	female	3
Wiktoria	Wola	2021	2024	Grzywacz Izery	Wiwa	wierzchowa	Pszczyna	4	1	4.5	4	2.17	3	142	3	204	1	12	3	7	4	27	good	female	3
Persja	Tarpanka I	2019	2024	Galop	Polyana	wierzchowa	Stankowice	5	1	5.42	2	2.02	4	138	2	222	2	6	4	6	4	28	good	female	5
Dereń Izery	Liliput	2020	2024	Grzywacz Izery	Dymisja	wierzchowa	Stankowice	4	1	5.18	3	2.23	2	156	4	217	2	10	4	11	3	26	good	male	4
Lawina Izery	Misia II	2021	2024	Grzywacz Izery	Lejra P	wierzchowa	Stankowice	4	1	5.17	3	2.38	1	147	3	227	2	14	3	11	3	23	satisfactory	female	3
Bosmanka Izery	Bona	2021	2024	Lokan Izery	Bielanka	wierzchowa	Stankowice	5	1	5.23	3	2.14	3	159	4	217	2	14	3	12	3	27	good	female	3
Wydmuszka P	Wola	2021	2024	Opos P	Wiklina P	wierzchowa	Kalitnik	5	1	4.42	5	1.51	4	153	4	232	3	10	4	14	3	33	very good	female	3
Haftka P	Urszulka	2021	2024	Namur P	Herka P	wierzchowa	Kalitnik	5	1	4.35	5	1.48	5	161	5	243	3	20	2	22	1	31	very good	female	3
Tera C	Traszka	2021	2024	Nubis	Tecla	wierzchowa	Kalitnik	5	1	5.29	2	1.39	5	158	4	256	4	16	2	24	1	28	good	female	3
Tamaryszka Alaudy	Tunguska	2021	2024	Testosteron P	Tarpaniada	wierzchowa	Kalitnik	5	1	5.12	3	1.49	5	153	4	227	2	0	5	12	3	32	very good	female	3
Teva	Tunguska	2021	2024	Brego	Tiga	wierzchowa	Kalitnik	5	1	4.23	5	1.49	5	169	5	250	4	8	4	24	1	34	very good	female	3
Odonata	Popielica	2021	2024	Brego	Odessa	wierzchowa	Kalitnik	4	1	4.15	5	1.54	4	161	5	227	2	14	3	18	2	30	good	female	3
Nikitana	Tarpanka I	2017	2024	Tors	Nigwa	wierzchowa	Kalitnik		0														discqualification	female	7
Linka C	Liliputka I	2018	2024	Olwin	Linda	wierzchowa	Kalitnik		0														discqualification	female	6
Nawojka Izery	Karolka	2021	2024	Grzywacz Izery	Narnia	wierzchowa	Kalitnik	5	1	4.38	5	1.58	4	166	5	238	3	14	3	9	4	34	very good	female	3
Ortalia	Popielica	2021	2024	Hogan P	Oktawa	wierzchowa	Kalitnik	5	1	4.23	5	1.55	4	163	5	243	3	18	2	20	2	31	very good	female	3
Bara	Białka	2018	2024	Walor K	Bambi	wierzchowa	Kalitnik	5	1	4.51	5	1.52	4	158	4	238	3	10	4	10	4	34	very good	female	6
Oskar X	Myszak	2020	2024	Borysz	Olana	wierzchowa	Kalitnik	5	1	5.07	3	2.05	4	158	4	212	1	0	5	22	1	27	good	male	4
Tamir	Wicek	2020	2024	Mohito X	Telima NK	wierzchowa	Bardzlino	4	1	5.15	3	1.55	4	165	5	265	5	3	5	3	5	36	excellent	male	4
Leśniak NK	Chochlik	2021	2024	Nagaj P	Listeria	wierzchowa	Bardzlino	5	1	5.15	3	1.55	4	165	5	255	4	7	4	3	5	35	very good	male	3
Nadolska	Traszka	2021	2024	Dorato P	Narama P	wierzchowa	Bardzlino	5	1	5.15	3	1.55	4	165	5	255	4	7	4	3	5	34	very good	female	3
Blanka	Białka	2021	2024	Bachus	Banita	wierzchowa	Bardzlino	5	1	5.15	3	1.55	4	165	5	240	3	7	4	3	5	34	very good	female	3
Orbit P	Glejt I	2020	2024	Tasman P	Opieńka P	wierzchowa	Bardzlino	5	1	4.55	4	1.55	4	165	5	240	3	7	4	7	4	34	very good	male	4
Nodima	Tarpanka I	2021	2024	Bachus	Norisa	wierzchowa	Bardzlino	3	1	5.15	3	1.55	4	165	5	240	3	3	5	3	5	33	very good	female	3
Korala	Liliputka I	2018	2024	Walor	Kora	wierzchowa	Bardzlino	5	1	4.55	4	1.55	4	155	4	240	3	7	4	7	4	33	very good	female	6
Pegaz	Wicek	2019	2024	Walor	P-Marena	wierzchowa	Bardzlino	5	1	5.15	3	1.55	4	155	4	220	2	7	4	3	5	32	very good	male	5
Mambi	Zaza	2021	2024	Tors	M-Paprotka	wierzchowa	Bardzlino	4	1	4.55	4	2.15	3	155	4	220	2	7	4	3	5	31	very good	female	3
Okir	Chochlik	2020	2024	Orlan NK	Ostrawa	wierzchowa	Bardzlino	5	1	5.15	3	2.15	3	155	4	220	2	7	4	3	5	30	good	male	4
Kolina	Liliputka I	2021	2024	Tors	Kora	wierzchowa	Bardzlino		0														discqualification	female	3
Hera	Zaza	2019	2024	Mozart	Herakse	wierzchowa	Gutowo	5	1	5.38	2	2.35	2	154	4	213	1	9	4	9	4	26	good	female	5
Narka	Traszka	2020	2024	Mozart	Nalej	wierzchowa	Gutowo		0														rezygnacja	female	4
Tenna	Traszka	2019	2024	Teksus	Talpa P	wierzchowa	Gutowo	5	1	5.32	2	1.53	4	154	4	250	4	14	3	14	3	29	good	female	5
Róża	Tarpanka I	2021	2024	Modem	Roksana	wierzchowa	Gutowo	4	1	4.48	4	1.54	4	182	5	257	4	16	2	8	4	32	very good	female	3
Olcha Izery	Popielica	2017	2024	Hucuł	Ornowianka	wierzchowa	Gutowo	5	1	4.59	4	2.05	4	164	5	244	3	7	4	3	5	35	very good	female	7
Lola X	Misia II	2021	2024	Klangor	Laszka Izery	wierzchowa	Gutowo	5	1	5.39	2	2.05	4	154	4	218	2	0	5	0	5	31	very good	female	3
Nozia	Traszka	2018	2024	Małiś	Niskó	wierzchowa	Gutowo	3	1	5.2	3	1.58	4	152	4	204	1	9	4	14	3	27	good	female	6
Tequila	Traszka	2021	2024	Mapik	Tunika	wierzchowa	Gutowo		0														resignation	female	3
Polini	Karolka	2019	2024	Nikos	Polana	wierzchowa	Gutowo	5	1	5.21	3	1.47	5	164	5	250	4	9	4	4	5	36	excellent	female	5
Hawana	Zaza	2021	2024	Modem	Haryzma	wierzchowa	Gutowo	3	1	5.15	3	2.2	3	152	4	223	2	18	3	24	1	23	satisfactory	female	3
Dziunia	Karolka	2021	2024	Pionier	D-Westa	wierzchowa	Skolity	5	1	5.24	3	1.52	4	156	4	250	4	10	4	5	5	34	very good	female	3
Nikita	Tarpanka I	2020	2024	Nemo	Narcyza	wierzchowa	Skolity	5	1	5.2	3	2.09	3	156	4	227	2	8	4	0	5	30	good	female	4
Nektaryna	Traszka	2021	2024	Burgund P	Naczelna	wierzchowa	Skolity	4	1	5.57	1	2.1	3	143	3	204	1	6	4	6	4	23	satisfactory	female	3
Temida	Traszka	2021	2024	Pionier	Tambura P	wierzchowa	Skolity		0														resignation	female	3
Nyska	Traszka	2021	2024	Nemo	Niwa	wierzchowa	Skolity		0														resignation	female	3
Kornelka	Liliputka I	2021	2024	Nemo	Klęka	wierzchowa	Skolity		0														resignation	female	3
Morela	Zaza	2021	2024	Burgund P	Minutka	wierzchowa	Skolity		0														resignation	female	3
Tekila	Tunguska	2021	2024	Pionier	Trójeczka	wierzchowa	Skolity		0														resignation	female	3
Bazyl	Wicek	2019	2024	Walor	Bambi	wierzchowa	Bardzlino	3	1	5.15	3	2.15	3	165	5	240	3	12	3	12	3	28	good	male	5
Postół	Liliput	2019	2024	Magnat	Powaga	wierzchowa	Bardzlino	5	1	5.15	3	2.25	2	165	5	220	2	7	4	3	5	30	good	male	5
Jonar	Myszak	2021	2024	Bachus	Jada	wierzchowa	Bardzlino	5	1	5.15	3	2.15	3	165	5	265	5	7	4	3	5	35	very good	male	3
Kolina	Liliputka I	2021	2024	Kora	Tors	wierzchowa	Bardzlino	4	1	5.15	3	2.25	2	155	4	240	3	3	5	3	5	30	good	female	3
Hazka	Urszulka	2016	2024	Hawer	Hazeta	wierzchowa	Bardzlino	5	1	5.35	2	2.25	2	165	5	240	3	7	4	3	5	31	very good	female	8

## Sheet: harness
horse name	pedigree line	year of birth	year of FPT	sire	dame	type of test	place of test	behavior (score)	passed (1)/not passed (0)	time walk 500 m (min)	time walk 500 m (score)	time trot 500 m (min)	time trot 500 m (score)	stride lenght walk (cm)	stride lenght walk (score)	stride lenght trot (cm)	stride lenght trot (score)	heart rate	heart rate (score)	respiration	respiration (score)	evaluation score	evaluation score description	sex	age of test
Drzewiak	Liliput	1997	2000	Syriusz	Drzewica	harness	Popielno	4	1	5.26	3	1.51	5	149	4	263	5	13	3	2	5	34	very good	male	3
Baca	Glejt I	1997	2000	Narcyz	Borówka	harness	Popielno	4	1	5.47	1	1.59	5	123	2	213	2	10	4	3	5	28	good	male	3
Odma	Popielica	1996	2000	Order	Olcha	harness	Popielno	5	1	5.37	2	2.07	4	125	2	208	2	8	4	8	4	28	good	female	4
Domena	Dzina I	1996	2000	Okrzemek	Duma	harness	Popielno	5	1	5.3	3	1.55	5	132	3	217	2	1	5	5	5	33	very good	female	4
Limanka	Misia II	1996	2000	Okrzemek	Lewkonia	harness	Popielno	4	1	6.05	0	2.2	3	127	2	204	1	13	3	3	5	22	satisactory	female	4
Demeszka	Dzina I	1998	2001	Syriusz	Daglezja	harness	Popielno	5	1	5.25	3	1.45	5	147	4	263	5	11	3	0	5	35	very good	female	3
Piegża	Karolka	1997	2001	Syriusz	Pochodnia	harness	Popielno	4	1	5.12	4	1.49	5	137	3	244	4	14	3	19	2	26	good	female	4
Bryza	Białka	1992	2001	Turyn	Bukwa	harness	Popielno	5	1	5.29	3	1.54	5	145	4	263	5	14	3	2	5	34	very good	female	9
Trzmiel	Wicek	1987	2001	Moloch	Trzmielina	harness	Zwierzyniec	5	1	4.98	5	1.49	5	147	4	239	4	6	4	0	5	35	very good	male	14
Temida	Traszka	1997	2001	Nor	Teina	harness	Zwierzyniec	5	1	4.45	5	1.52	5	154	5	242	4	4	5	6	4	36	excellent	female	4
Moczarka	Zaza	1995	2001	Kordon	Matnia	harness	Zwierzyniec		0														discqualification	female	6
Osaka	Liliputka I	1999	2002	Syriusz	Ostoja	harness	Popielno	5	1	5	5	1.37	5	152	5	250	5	12	3	25	1	33	very good	female	3
Numa I	Tarpanka I	1999	2002	Tulipan	Naroczanka	harness	Popielno	5	1	5.12	4	1.35	5	137	3	244	4	0	5	10	4	35	very good	female	3
Tunika	Traszka	1999	2002	Osowiec	Tercja	harness	Popielno	4	1	4.51	5	1.36	5	143	4	263	5	3	5	17	2	33	very good	female	3
Homer	Wicek	1998	2002	Tasznik	Hala	harness	Popielno	5	1	5.2	4	1.34	5	141	4	271	5	3	5	4	5	38	excellent	male	4
Nestor	Goraj	1998	2002	Tulipan	Narewna	harness	Popielno	4	1	4.57	5	1.45	5	147	4	264	5	2	5	1	5	38	excellent	male	4
Hart	Glejt I	1995	2002	Kordon	Hubka	harness	Zwierzyniec	5	1	5.2	3	2.03	4	156	5	250	5	2	5	10	4	36	excellent	male	7
Toksja	Traszka	1991	2002	Homer ex Kolczak	Trzmielina	harness	Zwierzyniec	4	1	5.13	4	2.02	4	147	4	270	5	4	5	1	5	36	excellent	female	11
Tara	Traszka	1998	2002	Trzmiel	Tama	harness	Zwierzyniec	4	1	5.18	3	2.09	4	145	4	222	3	10	4	8	4	30	good	female	4
Trakcja	Traszka	1999	2002	Pałasz	Teina	harness	Zwierzyniec	3	1	5.03	4	2.03	4	141	4	244	4	6	4	2	5	33	very good	female	3
Timura	Tunguska	2000	2003	Syriusz	Tapioka	harness	Popielno	5	1	5.59	1	1.39	5	135	3	250	5	12	3	0	5	32	very good	female	3
Leda	Misia II	2000	2003	Syriusz	Lotka	harness	Popielno	5	1	5.2	3	1.4	5	125	2	238	4	14	3	2	5	32	very good	female	3
Hektor	Wicek	1997	2004	Trzmiel	Hubka	harness	Zwierzyniec	4	1	5.04	4	1.52	5	153	5	270	5	8	4	0	5	37	excellent	male	7
Hańczor	Chochlik	2000	2004	Pałasz	Hańcza	harness	Zwierzyniec	5	1	4.49	5	2.05	4	151	5	232	3	5	5	1	5	37	excellent	male	4
Moczarka	Zaza	1995	2004	Kordon	Matnia	harness	Zwierzyniec	5	1	5.31	2	1.52	5	137	3	233	3	6	4	1	5	32	very good	female	9
Nadar	Wicek	1998	2005	Trawers	Niwacja	harness	Raczki	4	1	5	5	2	5	133	3	227	3	4	5	4	5	35	very good	male	7
Druza	Dzina I	2002	2005	Syriusz	Domena	harness	Popielno	4	1	4.32	5	1.3	5	137	3	256	5	10	4	4	5	36	excellent	female	3
Bachus	Myszak	2002	2005	Lord	Borówka	harness	Popielno	5	1	4.52	5	1.4	5	133	3	244	4	6	4	2	5	31	very good	male	3
Nygus	Glejt I	1998	2005	Nuton	Nacja	harness	Popielno	4	1	4.41	5	1.38	5	142	4	227	3	7	4	3	5	35	very good	male	7
Mobil	Chochlik	2003	2006	Topaz	Mołdawia	harness	Sieraków	3	1	5.14	4	2.32	2	107	0	158	0	6	4	1	5	21	satisactory	male	3
Tywonia	Tunguska	2003	2006	Homer	Tapioka	harness	Popielno	5	1	4.52	5	1.37	5	137	3	250	5	16	2	6	4	34	very good	female	3
Lotos	Liliput	2003	2006	Syriusz	Lotka	harness	Popielno	4	1	4.57	5	1.4	5	126	2	256	5	3	5	1	5	36	excellent	male	3
Morelka	Zaza	2002	2006	Hektor	Morena	harness	Zwierzyniec	5	1	5.35	2	2.1	4	154	5	250	5	0	5	0	5	35	very good	female	4
Hałda	Urszulka	2003	2006	Hektor	Halama	harness	Zwierzyniec	5	1	5.3	3	2	5	133	3	222	3	4	5	0	5	34	very good	female	3
Berberys	Myszak	1999	2006	Lord	Borówka	harness	Polki-Teklin	5	1	5.1	4	2.12	3	132	3	213	2	9	4	3	5	30	good	male	7
Nisz	Liliput	2002	2007	Nobis	Nilka	harness	Sieraków	5	1	4.3	5	2.18	3	149	4	222	3	10	4	4	5	33	very good	male	5
Jeżynka	Karolka	2004	2007	Syriusz	Jętka	harness	Popielno	5	1	5.01	4	1.34	5	141	4	270	5	5	5	2	5	38	excellent	female	3
Liryka	Misia II	2004	2007	Homer	Lotnica	harness	Popielno	5	1	4.42	5	1.31	5	153	5	270	5	16	2	6	4	36	excellent	female	3
Neskapi	Tarpanka I	2003	2007	Nacios	Niewisza	harness	Popielno	5	1	5.24	3	2	5	137	3	222	3	0	5	0	5	33	very good	female	4
Bielik	Myszak	2002	2007	Lord	Bielinka	harness	Popielno	4	1	5.06	4	1.27	5	143	4	300	5	16	2	0	5	34	very good	male	5
Tort	Wicek	2002	2007	Hektor	Trzmielina	harness	Kębliny	5	1	5.05	4	1.47	5	143	4	263	5	6	4	0	5	35	very good	male	5
Nit	Goraj	1998	2008	Hufiec	Nitra	harness	Sieraków	5	1	5.56	1	2.5	1	137	3	189	1	16	2	6	4	21	satisactory	male	10
Morela	Zaza	2005	2008	Monitor	Mykoza	harness	Sieraków	5	1	5.55	1	2.28	2	139	3	217	2	2	5	0	5	27	good	female	3
Halogen	Wicek	2004	2008	Hektor	Halama	harness	Zwierzyniec	5	1	4.31	5	1.58	5	156	5	263	5	4	5	8	4	38	excellent	male	4
Olwin	Chochlik	2005	2008	Trap	Olza	harness	Popielno	4	1	4.37	5	1.43	5	153	5	256	5	11	3	6	4	36	excellent	male	3
Drzazga	Dzina I	2005	2008	Drzewiak	Domena	harness	Popielno	4	1	4.44	5	1.46	5	147	4	250	5	9	4	11	3	35	very good	female	3
Ozga	Popielica	2005	2008	Homer	Odma	harness	Popielno	4	1	5.05	4	1.47	5	135	3	244	4	8	4	2	5	34	very good	female	3
Husar	Wicek	2007	2009	Nero	Hajfa	harness	Sieraków	5	1	5.27	3	2.3	2	141	3	217	2	16	2	16	2	21	satisactory	male	2
Klarnet	Goraj	2005	2009	Jehol	Klaksa	harness	Sieraków	4	1	5.17	3	2.29	2	132	3	190	1	12	3	2	5	24	satisactory	male	4
Nicpoń	Wicek	2005	2009	Nor	Nowinka	harness	Sieraków	5	1	5.24	3	2.4	1	132	3	244	4	12	3	0	5	26	good	male	4
Myka	Zaza	2006	2009	Monitor	Mykoza	harness	Sieraków	4	1	5.09	4	2.11	3	130	3	205	2	14	3	3	5	27	good	female	3
Tulsa P	Karolka	2006	2009	Homer	Tukana	harness	Popielno	4	1	4.53	5	1.44	5	133	3	233	3	9	4	0	5	34	very good	female	3
Berna P	Białka	2006	2009	Drzewiak	Biruta	harness	Popielno	5	1	4.39	5	1.45	5	149	4	244	4	18	2	12	3	33	very good	female	3
Jordan	Glejt I	2003	2009	Baca	Jętka	harness	Popielno	3	1	5.12	4	1.43	5	118	1	233	3	25	1	34	0	23	satisactory	male	6
Midar	Wicek	2002	2009	Nikifor	Mroczna	harness	Klikowa	5	1	4.15	5	2.48	1	128	2	198	1	16	2	10	4	23	satisactory	male	7
Nager	Wicek	2005	2009	Trawers	Nagórna	harness	Baciki Bliższe	4	1	5.14	4	2.55	0	145	4	222	3	8	4	3	5	26	good	male	4
Nowinka M	Traszka	2005	2009	Syriusz	Niksana	harness	Baciki Bliższe	5	1	4.42	5	2.14	3	149	4	227	3	14	3	3	5	33	very good	female	4
Melba	Zaza	1997	2009	Order	Moneta	harness	Pilchowice	5	1	6	1	2.38	2	111	1	208	2	18	2	3	5	21	satisactory	female	12
Mango	Goraj	1987	2009	Nadziak	Manela	harness	Pilchowice	5	1	5.58	1	2.35	2	112	1	208	2	8	4	4	5	23	satisactory	male	22
Tors	Wicek	2006	2009	Hektor	Torsja	harness	Zwierzyniec	5	1	4.56	5	2.14	3	158	5	256	5	4	5	0	5	37	excellent	male	3
Bonito P	Wicek	2006	2010	Homer	Bielinka	harness	Kębliny	5	1	5.52	1	2.26	2	125	2	217	2	5	5	3	5	27	good	male	4
Oder P	Glejt I	2007	2010	Krępak	Olza	harness	Kębliny	3	1	5.26	3	1.58	5	125	2	222	3	10	4	12	3	28	good	male	3
Nominacja	Traszka	2006	2010	Nestor	Napiwoda	harness	Kębliny	5	1	5.3	3	2.14	3	133	3	208	2	11	3	2	5	28	good	female	4
Dominatorka	Dzina I	2006	2010	Nestor	Diodka	harness	Kębliny	4	1	5.32	2	2	5	125	2	222	3	6	4	20	2	27	good	female	4
Hetman	Liliput	2003	2010	Nobis	Hawra	harness	Stare Lubiejewo	4	1	5.45	2	2.07	4	125	2	212	2	16	2	19	2	21	satisactory	male	7
Model	Chochlik	2002	2010	Topaz	Meduza	harness	Pilchowice	3	1	5.26	3	2.15	3	133	3	192	1	14	3	16	2	22	satisactory	male	8
Prima P	Karolka	2007	2010	Bachus	Palczatka	harness	Popielno	5	1	5.22	3	1.51	5	123	2	208	2	15	3	22	1	26	good	female	3
Gwiazdka P	Geneza	2006	2010	Drzewiak	Groza	harness	Popielno	5	1	4.49	5	1.52	5	144	4	238	4	13	3	8	4	35	very good	female	4
Druid P	Myszak	2007	2010	Bachus	Druza	harness	Popielno	5	1	4.5	5	1.41	5	156	5	250	5	10	4	0	5	39	excellent	male	3
Dorato P	Glejt I	2007	2010	Krępak	Domena	harness	Popielno	5	1	5.13	4	1.48	5	151	5	208	2	5	5	2	5	36	excellent	male	3
Ores	Wicek	2007	2010	Osman	Obawa	harness	Popielno	4	1	4.51	5	1.45	5	151	5	256	5	0	5	0	5	39	excellent	male	3
Malena	Zaza	2007	2010	Monitor	Mykoza	harness	Sieraków	5	1	4.59	5	2.3	2	128	2	222	3	10	4	2	5	31	very good	female	3
Nap	Glejt I	2007	2010	Hart	Napa	harness	Zwierzyniec	4	1	4.36	5	2.16	3	151	5	238	4	1	5	5	5	34	very good	male	3
Hybryda	Urszulka	2007	2010	Hańczor	Halama	harness	Zwierzyniec	4.5	1	4.58	5	2.18	3	149	4	232	3	8	4	0	5	31.5	very good	female	3
Galop	Wicek	2005	2011	Popiel	Gwarka	harness	Krzelów	4	1	5.02	4	2.13	3	135	3	250	5	6	4	4	5	33	very good	female	6
Gwarek	Goraj	2007	2011	Klub	Gwarka	harness	Krzelów	1	1	4.4	5	2.4	1	139	4	232	4	2	5	4	5	29	good	female	4
Jawka	Karolka	2007	2011	Popiel	Jota	harness	Krzelów		0														insufficient	female	4
Nutka	Tarpanka I	2007	2011	Himeryk	Newada	harness	Krzelów	5	1	5.52	1	2.42	1	142	4	180	1	4	5	4	5	25	satisactory	female	4
Kuba	Chochlik	2008	2011	Jemen	Kabza	harness	Pilchowice	5	1	5.13	4	2.34	1	145	4	233	3	8	4	2	5	30	good	female	3
Lotnik P	Liliput	2008	2011	Drzewiak	Lotnica	harness	Popielno	5	1	4.3	5	1.38	5	175	5	263	5	4	5	0	5	40	excellent	female	3
Brzezina P	Bona	2008	2011	Krępak	Bielinka	harness	Popielno	5	1	5.12	4	1.34	5	133	3	270	5	8	4	4	5	36	excellent	female	3
Opala P	Popielica	2008	2011	Krępak	Olza	harness	Popielno	5	1	4.5	5	1.44	5	133	3	227	3	10	4	18	2	32	very good	female	3
Jadzia P	Karolka	2008	2011	Krępak	Jeżynka	harness	Popielno	4	1	4.5	5	1.39	5	149	4	277	5	4	5	12	3	36	excellent	female	3
Ludek	Liliput	2002	2011	Drzewiak	Lukrecja	harness	Popielno		0														discqualification	female	5
Lacky	Goraj	2006	2011	Nonsens	Lulka	harness	Popielno	5	1	5.03	4	1.54	5	137	3	212	2	8	4	6	4	32	very good	female	5
Neptun	Wicek	2000	2011	Trzmiel	Nowizna	harness	Popielno	4	1	5.45	2	1.55	5	154	5	256	5	0	5	0	5	36	excellent	female	11
Mars	Wicek	2008	2011	Grant	Mykoza	harness	Sieraków	5	1	4.44	5	2.05	4	139	3	222	3	9	4	11	3	32	very good	female	3
Maneż	Chochlik	2008	2011	Newton	Manita	harness	Sieraków	4	1	4.53	5	1.58	5	172	5	270	5	8	4	38	0	33	very good	female	3
Ludek	Liliput	2002	2012	Drzewiak	Lukrecja	harness	Popielno	4	1	4.48	5	1.41	5	152	5	263	5	9	4	11	3	36	excellent	male	10
Niemen	Glejt I	2009	2012	Jordan	Narusa	harness	Popielno	3	1	5.46	1	1.57	5	135	3	217	2	8	4	0	5	28	good	male	3
Jork P	Chochlik	2007	2012	Trap	Jętka	harness	Popielno	4	1	4.37	5	1.4	5	123	2	238	4	8	4	8	4	33	very good	male	5
Bieługa P	Białka	2009	2012	Drzewiak	Biruta	harness	Popielno	5	1	4.34	5	1.36	5	142	4	256	5	10	4	6	4	37	excellent	female	3
Moher	Wicek	2010	2013	Horyń	Malwa Bazylia	harness	Zwierzyniec	5	1	6.38	1	2.56	1	153	5	222	3	6	2	9	2	21	satisactory	male	3
Tasak	Glejt I	2009	2013	Taner	Trzykrotka	harness	Zwierzyniec	5	1	5.59	3	2.3	3	158	5	227	3	8	2	12	1.5	27.5	good	male	4
Lulek P	Glejt I	2007	2013	Krępak	Lotka	harness	Popielno	3.5	1	5.16	3	1.5	5	135	3	238	4	6	2	25	0.5	31	very good	male	6
Naran P	Wicek	2007	2013	Trzmiel	Nubia	harness	Popielno	5	1	4.54	5	1.44	5	149	4	263	5	2	2.5	0	2.5	39	excellent	male	6
Opos P	Wicek	2010	2013	Homer	Odma	harness	Popielno	5	1	5.15	4	1.43	5	136	3	263	5	20	1	0	25	35.5	very good	male	3
Jurata P	Karolka	2010	2013	Homer	Jeżynka	harness	Popielno	5	1	5.24	3	1.47	5	143	4	263	5	9	2	1	2.5	36.5	excellent	female	3
Mod	Chochlik	2010	2014	Newton	Modystka	harness	Sieraków	4.5	1	4.56	5	1.55	5	161	5	250	5	2	2.5	2	2.5	39.5	excellent	male	4
Nirman	Liliput	2010	2014	Obuwik	Nigra	harness	Sieraków	5	1	4.5	5	1.53	5	132	3	222	3	8	2	4	2.5	35.5	very good	male	4
Tasman P	Glejt I	2011	2014	Dorato P	Tulsa	harness	Popielno	5	1	5.09	4	1.42	5	153	5	277	5	0	2.5	1	2.5	39	excellent	male	3
Bogatka P	Bona	2011	2014	Druid P	Bielinka	harness	Popielno	5	1	5.23	3	1.45	5	135	3	250	5	8	2	2	2.5	35.5	excellent	female	3
Olszówka P	Popielica	2011	2014	Druid P	Olza	harness	Popielno	4	1	5.07	4	1.47	5	133	3	208	2	6	2	4	2.5	32.5	very good	female	3
Dafne P	Dzina I	2012	2015	Olwin	Druza	harness	Popielno	4	1	5.04	4	1.4	5	158	5	263	5	8	2	6	2	37	excellent	female	3
Terwan	Chochlik	2012	2016	Mobil	Terawa	harness	Popielno	4	1	4.57	5	1.41	5	149	4	250	5	12	1.5	4	2.5	37	excellent	male	4
Modrzew K	Wicek	2014	2017	Modem	Manita	harness	Sieraków	4	1	5.42	3	2.04	5	151	5	243	5	4	2.5	2	2.5	37	excellent	male	3
Higieja	Urszulka	2014	2017	Norylsk	Hakata	harness	Sieraków	4	1	5.53	2	2.12	4	151	5	263	5	12	1.5	12	1.5	29	good	female	3
Hekabe	Urszulka	2014	2017	Norylsk	Ha-Ha	harness	Sieraków	3	1	5.56	2	2.09	4	138	4	222	3	10	2	8	2	28	good	female	3
Halinka	Urszulka	2013	2017	Nubis	Hala	harness	Sieraków	4	1	5.37	3	2.32	2	149	5	200	2	12	1.5	16	1	26.5	good	female	4
Hesperyda	Urszulka	2014	2017	Norylsk	Ho-Ho	harness	Sieraków	4	1	5.41	3	2.26	3	133	3	188	2	12	1.5	12	1.5	26	good	female	3
Hebron P	Chochlik	2014	2017	Mor	Himera	harness	Popielno	5	1	5.1	4	1.5	5	160	5	260	5	5	2.5	5	2.5	34	very good	male	3
Nampiro M	Myszak	2014	2017	Hanysiek	Neskapi	harness	Popielno	5	1	5.4	2	2.25	2	145	4	195	1	20	1	5	2.5	25.5	satisactory	male	3
Gratka X	Tygryska	2014	2017	Nygus	Grapa	harness	Popielno	3	1	5.1	4	1.5	5	135	3	195	1	25	0.5	15	1.5	26	good	female	3
Puna	Tarpanka I	2015	2018	Mobil	Pusta	harness		5	1	5.24	3	2.4	1	166	5	217	2	2	2.5	2	2.5	23	satisfactory	female	3
Brzanka P	Bona	2015	2018	Druid P	Brzezina P	harness	Popielno	5	1	4.59	5	1.52	5	156	5	227	3	3	2.5	3	2.5	38	excellent	female	3
Gajówka	Traszka	2013	2018	Brego	Graja	harness		4	1	6.08	1	2.51	1	147	4	204	1	6	2	0	2.5	23.5	satisfactory	female	5
Hulda	Zaza	2015	2018	Drzewiak	Hańcza	harness		4	1	4.49	5	1.47	5	142	4	330	5	8	2	12	1.5	36.5	excellent	female	3
Natarta	Tarpanka I	2015	2018	Tort	Nata	harness		4	1	5.32	2	2.26	3	140	4	232	3	4	2.5	12	1.5	30	good	female	3
Truska	Traszka	2015	2018	Drzewiak	Trzykrotka	harness		4	1	4.32	5	1.5	5	161	5	320	5	20	1	8	2	37	excellent	female	3
Halda	Urszulka	2015	2018	Drzewiak	Halama	harness		4	1	5.02	4	1.55	5	172	5	263	5	12	1.5	12	1.5	36	excellent	female	3
Tosia-Rutka	Traszka	2015	2018	Hel	Toska	harness		5	1	4.58	5	2.06	4	158	5	238	4	8	2	16	1	36	excellent	female	3
Hela-Rutka	Urszulka	2015	2018	Hel	Helga	harness		4	1	5.18	3	2.02	4	160	5	232	3	8	2	12	1.5	32.5	very good	female	3
Norfolk	Goraj	2014	2018	Mozyr	Nolina	harness		5	1	5.21	3	2.06	4	169	5	312	5	0	2.5	0	2.5	29	good	male	4
Batial P	Liliput	2015	2018	Lotnik P	Bogatka P	harness	Popielno	5	1	5.02	4	1.57	5	164	5	233	3	7	2	0	2.5	36.5	excellent	female	3
Homen	Liliput	2015	2018	Drzewiak	Hania	harness		4	1	5.14	4	1.55	5	140	4	270	5	-12	2.5	-2	2.5	37	excellent	male	3
Piksi	Tarpanka I	2015	2019	Midar	Polyana	harness	Klikowa	5	1	4.5	5	2.31	1	147	4	200	1	1	2.5	3	2.5	31	very good	female	4
Bielistka P	Białka	2016	2019	Brego	Betula P	harness	Popielno	4	1	5.02	4	2.06	4	143	4	213	2	4	2.5	2	2.5	33	very good	female	3
Gerbera P	Geneza	2016	2019	Lotnik P	Gaja P	harness	Popielno	5	1	5.44	2	2.12	3	152	5	227	3	8	2	4	2.5	32.5	very good	female	3
Wiklina P	Wola	2016	2019	Lotnik P	Wenecja	harness	Popielno	5	1	5.18	3	1.54	5	147	4	244	4	9	2	2	2.5	35.5	very good	female	3
Orbis	Wicek	2014	2019	Nortes	Oktawa	harness	Zwierzyniec	3	1	5.4	2	2.05	4	125	2	227	3	4	2.5	4	2.5	23	satisactory	female	5
Trapa	Traszka	2016	2019	Nap	Treska	harness	Zwierzyniec	3	1	5.13	4	1.58	5	135	3	238	4	4	2.5	6	2	29.5	good	female	3
Joda	Tarpanka I	2015	2019	Nortes	Junona	harness	Zwierzyniec	5	1	4.13	5	2.12	3	162	5	263	5	0	2.5	19	1	36.5	excellent	female	4
Najpiękniejsza	Tarpanka I	2015	2019	Herhor	Notelia	harness	Zwierzyniec	4	1	5.05	4	1.59	5	147	4	263	5	4	2.5	4	2.5	35	very good	female	4
Nefre	Traszka	2014	2019	Kneź	Nimfa	harness	Zwierzyniec	4	1	4.49	5	1.58	5	136	3	256	5	12	1.5	2	2.5	36	excellent	female	5
Praszka SO	Karolka	2015	2019	Tunel	Preria	harness	Zwierzyniec	5	1	5.06	4	2.07	4	136	3	217	2	0	2.5	12	1.5	32	very good	female	4
Tess	Traszka	2014	2019	Kneź	Tesla	harness	Zwierzyniec	4	1	4.29	5	2	4	161	5	256	5	0	2.5	0	2.5	36	excellent	female	2
Hrabina-Rutka	Zaza	2013	2019	Hel	Horpyna	harness	Zwierzyniec	4	1	5.15	4	2.01	4	147	4	215	2	0	2.5	0	2.5	31	very good	female	6
Najładniejsza	Traszka	2015	2019	Herhor	Nelka	harness	Zwierzyniec	3	1	5.1	4	1.55	5	156	5	263	5	0	2.5	2	2.5	35	very good	female	4
Tanka-Rutka	Traszka	2013	2019	Hel	Toska	harness	Zwierzyniec	4	1	4.58	5	2.07	4	145	4	185	1	12	1.5	0	2.5	28	good	female	6
Hoczyn	Glejt I	2016	2019	Nap	Hańcza	harness	Zwierzyniec	5	1	5.35	2	1.52	5	131	3	270	5	0	2.5	0	2.5	33	very good	female	3
Dumka	Dzina I	2011	2019	Tajar	Demeszka	harness	Horyszów	5	1	4.16	5	1.51	5	151	5	250	5	0	2.5	6	2	39.5	excellent	female	8
Herbinia	Urszulka	2014	2019	Porad	Herbia	harness	Horyszów	5	1	4.52	5	2.02	4	144	4	217	2	16	1	16	1	32	very good	female	5
Grunia	Tygryska	2014	2019	Porad	Greta	harness	Horyszów	5	1	4.19	5	1.57	5	153	5	232	3	0	2.5	0	2.5	38	excellent	female	5
Galicyna	Tygryska	2014	2019	Mobil	Galicja	harness	Horyszów	5	1	4.29	5	1.52	5	140	4	232	3	4	2.5	0	2.5	37	excellent	female	5
Olimpia X	Popielica	2014	2019	Nygus	Olana	harness	Horyszów	4	1	4.21	5	1.55	5	144	4	227	3	16	1	0	2.5	34.5	very good	female	5
Jowita	Tarpanka I	2013	2019	P-Milan	Jara	harness	Horyszów	4	1	4.38	5	1.58	5	151	5	238	4	10	8	2	4	37.5	excellent	female	6
Talizna	Tunguska	2014	2019	Mobil	Talina	harness	Horyszów	5	1	5.19	4	1.55	5	136	3	222	3	4	2.5	4	2.5	35	very good	female	5
Jarsa	Tarpanka I	2014	2019	Maniak	Jasnota	harness	Horyszów	5	1	4.5	5	2.01	4	151	5	227	3	4	2.5	0	5	37	excellent	female	5
Dharma	Karolka	2014	2019	Góral	Damiana	harness	Horyszów	4	1	5.4	2	2.17	3	129	2	196	1	0	2.5	0	2.5	25	satisactory	female	5
Minerka	Zaza	2014	2019	Dudek P	Marka	harness	Horyszów	5	1	5.34	2	2.2	3	135	5	232	3	4	2.5	0	2.5	25	satisactory	female	5
Planeta	Tarpanka I	2014	2019	Mozyr	Plazma	harness	Horyszów	5	1	4.07	5	2	4	140	5	277	5	12	1.5	0	2.5	38	excellent	female	5
Dorina	Karolka	2014	2019	Góral	Dolja	harness	Horyszów	5	1	4.05	5	1.59	5	123	2	212	2	4	2.5	2	2.5	34	very good	female	5
Postka	Karolka	2014	2019	Dudek P	Polka	harness	Horyszów	5	1	5.34	5	2.07	4	153	5	243	4	4	2.5	5	2.5	38	excellent	female	5
Niwerna	Karolka	2014	2019	Porad	Niwka	harness	Horyszów	4	1	4.55	5	1.35	5	140	4	222	3	0	2.5	0	2.5	36	excellent	female	5
Nagietek K	Glejt I	2016	2019	Wilec	Negra K	harness	Sierakow	4	1	5	5	2.05	4	155	5	255	5		2		2.5	37.5	excellent	female	3
Deko	Wicek	2016	2019	Jordan	Derka	harness	Sierakow	5	1	5.4	2	2.15	3	155	5	255	5		2		2.5	32.5	very good	female	3
Poker SO	Chochlik	2016	2019	Poprad	Ponsza	harness	Sierakow	4	1	5.1	4	2.15	3	145	4	225	3		2.5		2.5	31	very good	female	3
Tadana	Traszka	2016	2019	Jordan	Tabakierka	harness	Sierakow	4	1	5.4	2	2.05	4	155	5	245	4		2.5		2.5	30	good	female	3
Haga	Zaza	2014	2019	Bobrek P	Hajka P	harness	Chodźki	5	1	7.04	1	2.35	1	144	4	208	2	13	1.5	6	2	24.5	satisactory	female	5
Nedi	Tarpanka I	2013	2019	Ozon	Nurzyna	harness	Chodźki	5	1	4.3	5	2.15	3	149	4	227	3	6	2	7	2	34	very good	female	6
Namella	Tarpanka I	2013	2019	Ozon	Nugata	harness	Chodźki	5	1	5.19	3	2.12	3	142	4	238	4	10	2	2	2.5	33.5	very good	female	6
Nakła	Traszka	2013	2019	Hetman	Nigła	harness	Chodźki	4	1	5.13	4	2.02	4	136	3	217	2	4	2.5	0	2.5	34	very good	female	6
Nunka	Tarpanka I	2009	2019	Trokar	Niemcza	harness	Chodźki	4	1	5.1	4	2.12	3	142	4	232	3	11	1.5	0	2.5	32	very good	female	10
Goryczka	Tygryska	2014	2019	Krępak	Greka	harness	Chodźki	3	1	4.11	5	2.27	2	142	4	217	2	10	2	1	2.5	26.5	good	female	5
Tojad P	Myszak	2017	2020	Brego	Tywonia	harness	Popielno	5	1	5.13	3	1.5	5	156	4	243	3	12	3	7	4	32	very good	female	3
Gwiazdnica P	Geneza	2017	2020	Brego	Gaja P	harness	Popielno	4	1	4.56	4	1.47	5	142	3	263	5	7	4	5	5	35	very good	female	3
Nowa ZO	Traszka	2008	2020	Nokturn	Nówka	harness	Popielno	5	1	5.05	4	1.55	4	149	3	232	3	15	3	2	5	32	very good	female	12
Narka		2015	2020	Nygus	Narnia	harness	Popielno	4	1	5.19	3	1.53	4	158	4	243	3	1	5	0	5	32	very good	female	5
Naturalna	Tarpanka I	2016	2020	Terwan	Nasuada M	harness	Zaborowo	4	1	4.32	5	2.11	3	156	4	263	5	18	2	9	4	28	good	female	4
Oma	Popielica	2016	2020	Terwan	Opa	harness	Zaborowo	3	1	4.57	4	2.14	3	166	5	250	4	28	0	9	4	26	good	female	4
Hazerka	Urszulka	2015	2020	Porad	Hazena	harness	Zaborowo	4	1	4.38	5	2.25	2	151	4	212	1	35	0	2	5	25	satisfactory	female	5
Trewisa	Tunguska	2015	2020	Mozyr	Terlica	harness	dyskwalifikacja		0														discqualification	female	5
Herubina	Urszulka	2013	2020	Porad	Herbia	harness	Zaborowo	4	1	4.55	4	2.47	1	147	3	208	1	25	1	10	4	21	satisfactory	female	7
Pumena	Tarpanka I	2013	2020	Porad	Puma	harness	Zaborowo	4	1	4.28	5	2.25	2	161	5	217	2	45	0	4	5	26	good	female	7
Garna	Tygryska	2015	2020	Mobil	Gawona	harness	Zaborowo	4	1	4.53	4	2.4	1	166	5	232	3	10	4	8	4	29	good	female	5
Grena	Tygryska	2013	2020	Mobil	Grenlandia	harness	Zaborowo	4	1	5.2	3	2.3	2	144	3	217	2	6	4	5	5	24	satisfactory	female	7
Lima	Liliputka I	2013	2020	Borowik	Loteria	harness	Zaborowo	3	1	4.27	5	2.52	1	144	3	192	1	17	2	0	5	24	satisfactory	female	7
Midas K	Chochlik	2017	2020	Mod	Melina	harness	Sieraków	4	1	4.55	4	2	4	160	5	260	5	20	2	10	4	32	very good	female	3
Nomen K	Wicek	2017	2020	Nordyk	Nigra	harness	Sieraków	5	1	4.55	4	2	4	160	5	260	5	15	3	30	0	31	very good	female	3
Maniek	Wicek	2016	2020	Grant	Malena	harness	Sieraków	4	1	4.55	4	2.1	3	155	4	240	3	10	4	10	4	30	good	female	4
Hu-Ha-B	Urszulka	2016	2020	Norylsk	Ha-Ha	harness	Sieraków	4	1	5.15	3	2.1	3	160	5	240	3	20	2	10	4	27	good	female	4
Hatka-B	Urszulka	2015	2020	Norylsk	Ha-Ha	harness	dyskwalifikacja		0														discqualification	female	5
Lebioda P	Misia II	2017	2020	Brego	Leda	harness	Zwierzyniec	4	1	4.41	5	1.43	5	148	3	253	4	4	5	0	5	36	excellent	female	3
Delicja	Karolka	2013	2020	Hetman	Dalia	harness	Zwierzyniec	4	1	4.42	5	1.54	4	149	3	250	4	0	5	0	5	35	very good	female	7
Himka	Urszulka	2017	2020	Drzewiak	Himerka	harness	Zwierzyniec	4	1	4.3	5	1.47	5	151	4	243	3	0	5	6	4	35	very good	female	3
Pako	Myszak	2014	2020	Jar	P-Malwina	harness	Zwierzyniec	3	1	4.36	5	1.46	5	169	5	263	5	8	4	16	2	34	very good	female	6
Bylica P	Bona	2017	2020	Opos P	Brusznica P	harness	Zwierzyniec	4	1	4.31	5	1.47	5	143	3	243	3	4	5	8	4	34	very good	female	3
Hortensja-Rutka	Urszulka	2013	2020	Hel	Herba	harness	Zwierzyniec	3	1	4.42	5	1.38	5	138	2	217	2	0	5	0	5	31	very good	female	7
Hejta	Zaza	2017	2020	Tort	Hera	harness	Zwierzyniec	4	1	4.58	4	1.53	4	147	3	222	2	8	4	4	5	31	very good	female	3
Brusznica P	Bona	2013	2020	Druid P	Brzezina P	harness	Zwierzyniec	4	1	5.02	3	2.01	4	136	2	222	2	4	5	4	5	29	good	female	7
Nejmarka	Karolka	2014	2020	Hogan P	Nirwana	harness	Zwierzyniec	3	1	5.12	3	1.49	4	153	4	222	2	6	4	8	4	28	good	female	6
Horda-Rutka	Urszulka	2016	2020	Hel	Helga	harness	Zwierzyniec	4	1	4.5	4	2.08	3	128	1	222	2	0	5	0	5	27	good	female	4
Haike-Rutka	Zaza	2016	2020	Hel	Heike	harness	Zwierzyniec	3	1	5.23	3	2.15	3	136	2	217	2	8	4	7	4	24	satisfactory	female	4
Nesta-UR	Liliputka I	2013	2020	Pinio	Nuria AR	harness	Pszczyna	5	1	5.35	2	2.1	3	135	2	220	2	10	4	5	5	26	good	female	7
Niezapominajka	Tarpanka I	2015	2020	Limanek	Nowi	harness	Pszczyna	5	1	5.35	2	2.1	3	135	2	220	2	20	2	15	3	22	satisfactory	female	5
Nuka	Traszka	2014	2021	Borowik	Niecna	harness	Zaborowo	4	1	4.57	4	2.05	4	145	3	222	2	10	4	16	2	27	good	female	7
Nilawia	Tarpanka I	2015	2021	Mozyr	Nila	harness	Zaborowo	4	1	4.48	4	2.15	3	151	4	222	2	45	0	28	0	21	satisactory	female	6
Trewisa	Tunguska	2015	2021	Mozyr	Terlica	harness	Zaborowo	5	1	4.21	5	2.09	3	156	4	213	1	31	0	16	2	24	satisactory	female	6
Perlica	Tarpanka I	2015	2021	Mobil	Perugia	harness	Zaborowo	3	1	4.26	5	2.3	2	133	2	200	1	14	3	15	3	23	satisactory	female	6
Odeta	Popielica	2015	2021	Hogan P	Oriana	harness	Zaborowo	4	1	4.39	5	2.11	3	145	3	213	1	29	0	18	2	23	satisactory	female	6
Lotna	Liliputka I	2015	2021	Tors	Linda	harness	Zaborowo	5	1	5.21	3	2.13	3	148	3	227	2	23	1	27	0	21	satisactory	female	6
Talanka	Traszka	2015	2021	Tors	Tracja	harness	Zaborowo	4	1	5.31	2	2.2	3	147	3	217	2	25	1	13	3	21	satisactory	female	6
Oxana	Liliputka I	2015	2021	Tors	Osina	harness	Zaborowo	4	1	4.37	5	2.25	2	147	3	208	1	28	0	6	4	21	satisactory	female	6
Oksa	Popielica	2015	2021	Krępak	Osa	harness	Zaborowo	4	1	5.02	4	2.21	2	143	3	217	2	30	0	16	2	21	satisactory	female	6
Nikczemna	Karolka	2015	2021	Krępak	Nauka	harness	Zaborowo	4	1	4.48	4	2.34	2	131	2	200	1	22	1	7	4	21	satisactory	female	6
Hordka	Urszulka	2015	2021	Tors	Hipika	harness	Zaborowo	5	1	5.24	3	2.34	2	140	3	227	2	20	2	23	1	21	satisactory	female	6
Luma	Liliputka I	2015	2021	Borowik	Loteria	harness	Zaborowo	4	1	4.46	4	2.2	3	147	3	233	3	22	1	12	3	24	satisactory	female	6
Okarra	Liliputka I	2015	2021	Tors	Obawa	harness	Zaborowo	3	1	4.46	4	2.03	4	149	3	232	3	8	4	11	3	29	good	female	6
Dodka	Dzina I	2015	2021	Krępak	Dialka	harness	Zaborowo	5	1	5.1	3	2.11	3	144	3	208	1	22	1	20	2	21	satisactory	female	6
Tykfa	Tunguska	2014	2021	Tors	Tarka	harness	Zaborowo	4	1	5.05	4	2.04	4	133	2	227	2	12	3	4	5	27	good	female	7
Torsja	Traszka	2015	2021	Tors	Tablanka	harness	Zaborowo	5	1	4.48	4	2.1	3	145	3	217	2	7	4	6	4	29	good	female	6
Troszyna	Tunguska	2015	2021	Tors	Tojanka	harness	Zaborowo	4	1	4.48	4	2.15	3	151	4	232	3	9	4	13	3	28	good	female	6
Nidka	Tarpanka I	2014	2021	Tors	Noka	harness	Grabowo	4	1	4.5	3	2.1	3	155	4	250	4	11	3	10	4	30	good	female	7
Gajówka I	Traszka	2014	2021	Brego	Graja	harness	Grabowo	5	1	4.4	5	1.5	5	155	4	250	4	21	1	0	5	34	very good	female	7
Graska	Traszka	2016	2021	Jordan	Głusza	harness	Grabowo	3	1	5.15	3	2.1	3	145	3	235	3	22	1	10	4	25	satisactory	female	5
Bluszczyk P	Glejt I	2017	2021	Tasman P	Bogatka P	harness	Grabowo	3	1	4.5	4	1.5	5	154	4	262	5	9	4	8	4	34	very good	male	4
Dymówka P	Dzina I	2018	2021	Hebron P	Drzazga	harness	Popielno	5	1	4.56	4	1.42	5	151	4	263	5	12	3	7	4	35	very good	female	3
Brzegówka P	Białka	2018	2021	Tasman P	Bieługa P	harness	Popielno	4	1	5.12	3	1.5	5	156	4	277	5	8	4	4	5	35	very good	female	3
Lerka P	Misia II	2018	2021	Tasman P	Leda	harness	Popielno	4	1	5.03	4	1.52	4	133	2	243	3	4	5	13	3	30	good	female	3
Nitka	Tarpanka I	2015	2021	Namer	Neska	harness	dyskwalifikacja		0														discqualification	female	6
Nilia	Tarpanka I	2013	2021	Namer	Niedziela	harness	Popielno	4	1	4.58	4	2.21	2	138	2	217	2	12	3	13	2	25	satisactory	female	8
Oset P	Myszak	2017	2021	Brego	Opieńka P	harness	Popielno	4	1	5.09	3	1.54	4	158	4	243	3	13	3	12	3	29	good	male	4
Hatka	Zaza	2018	2021	Pako	Hańcza	harness	Zwierzyniec	5	1	5.06	3	2.04	4	126	1	217	2	6	4	10	4	27	good	female	3
Trepa	Traszka	2018	2021	Pako	Treska	harness	Zwierzyniec	5	1	5.54	4	1.47	5	126	1	232	3	0	5	4	5	33	very good	female	3
Bakalia	Białka	2018	2021	Pako	Bakara P	harness	Zwierzyniec	5	1	4.43	5	1.43	5	149	3	270	5	0	5	6	4	37	excellent	female	3
Hemia	Zaza	2018	2021	Migdał	Herpia	harness	Zwierzyniec	5	1	5.04	4	1.47	5	126	1	250	4	8	4	8	4	32	very good	female	3
Huka	Urszulka	2013	2021	Nap	Hybryda	harness	Zwierzyniec	5	1	4.39	5	2.02	4	147	3	243	3	2	5	8	4	33	very good	female	8
Nahajka	Tarpanka I	2014	2021	Nap	Nelpa	harness	Zwierzyniec	4	1	5.36	2	1.51	4	126	1	227	2	4	5	8	4	25	satisactory	female	7
Hera	Zaza	2012	2021	Normen	Haja	harness	Zwierzyniec	5	1	4.44	5	2.04	4	142	3	227	2	4	5	0	5	33	very good	female	9
Nasturcja	Karolka	2015	2021	Nortes	Nadela	harness	Zwierzyniec	5	1	4.49	4	1.5	5	144	3	243	3	4	5	4	5	35	very good	female	6
Litawa	Misia II	2014	2021	Klub	Laguna	harness	Zwierzyniec	5	1	5.14	3	2.07	3	128	1	217	2	0	5	0	5	28	good	female	7
Tika	Traszka	2015	2021	Klub	Tania	harness	Zwierzyniec	5	1	4.55	4	1.48	5	158	4	263	5	12	3	0	5	36	excellent	female	6
Myszka	Zaza	2015	2021	Nonsens	Maja	harness	Zwierzyniec	5	1	5.17	3	2.01	4	128	1	212	1	12	3	0	5	26	good	female	6
Mikstura	Zaza	2015	2021	Nonsens	Mgiełka	harness	Zwierzyniec	5	1	5.18	3	1.49	3	147	3	232	3	12	3	4	5	31	very good	female	6
Hypa	Urszulka	2015	2021	Nap	Hybryda	harness	Zwierzyniec	5	1	5.33	2	2.08	3	123	1	232	3	10	4	0	5	26	good	female	6
Titania	Traszka	2015	2021	Hektor	Tamina	harness	Zwierzyniec	4	1	5.16	3	2.07	3	148	3	220	2	12	3	20	2	23	satisactory	female	6
Tatanka	Tunguska	2018	2021	Galop	Tymira	harness	Klikowa	5	1	5.03	4	2.22	2	172	5	250	4	8	4	11	3	30	good	female	3
Naki IV	Traszka	2013	2021	Grymas	Naka	harness	Kozłówek	4	1	5.18	3	2.14	3	156	4	236	3	6	4	2	5	29	good	female	8
Nurmija	Traszka	2013	2021	Grymas	Nurmia	harness	Kozłówek	3	1	4.56	4	3.12	1	126	1	172	1	10	4	4	5	22	satisactory	female	8
Orla	Popielica	2014	2021	Tors	Orlanka	harness	Chodźki	5	1	4.43	5	2.1	3	151	4	263	5	23	1	15	3	31	very good	female	7
Hruda	Zaza	2015	2021	Bobrek P	Hajka P	harness	Chodźki	4	1	4.47	4	2.06	3	172	5	238	3	50	0	24	1	24	satisactory	female	6
Turynka	Tunguska	2014	2021	Tors	Tojanka	harness	Chodźki	5	1	4.52	4	2.1	3	175	5	263	5	16	2	12	3	31	very good	female	7
Niula	Tarpanka I	2014	2021	Tors	Nutka	harness	Chodźki	4	1	4.61	4	2.26	2	158	4	208	1	0	5	0	5	26	good	female	7
Nierwana	Tarpanka I	2014	2021	Tors	Nela	harness	Chodźki	5	1	4.52	4	2.06	3	166	5	263	5	19	2	13	3	32	very good	female	7
Walbala	Wola	2014	2021	Nadar	Wiola	harness	Chodźki	5	1	4.58	4	2.14	3	163	5	250	4	14	3	22	1	30	good	female	7
Neriwa	Tarpanka I	2015	2021	Bobrek P	Netta	harness	Chodźki	3	1	5.1	3	2.1	3	153	4	208	1	48	0	24	1	21	satisactory	female	6
Liwa	Liliputka I	2014	2021	Borowik	Lusia	harness	Chodźki	3	1	5.18	3	2.07	3	178	5	270	5	1	5	4	5	34	very good	female	7
Hyża	Zaza	2014	2021	Borowik	Harpa P	harness	Chodźki	3	1	5.2	3	2.06	3	178	5	263	5	16	2	1	5	31	very good	female	7
Herbatka	Urszulka	2018	2021	Maneż	Higieja	harness	Tarchonin	5	1	4.55	4	1.55	4	165	5	250	4	4	5	4	5	37	excellent	female	3
Tajga-10	Traszka	2018	2021	Norylsk	Trybuna	harness	Tarchonin	4	1	4.4	5	1.55	4	165	5	250	4	4	5	7	4	36	excellent	female	3
Marzanna	Zaza	2018	2021	Norylsk	Malwinka	harness	Tarchonin	4	1	4.55	4	1.55	4	165	5	265	5	18	2	7	4	33	very good	female	3
Harpia-B	Urszulka	2018	2021	Maneż	Hortensja	harness	Tarchonin	5	1	4.4	5	1.55	4	165	5	235	3	18	2	12	3	32	very good	female	3
Hostesa	Urszulka	2018	2021	Maneż	Honorka	harness	Tarchonin	4	1	4.4	5	2.1	3	145	3	265	5	18	2	4	5	32	very good	female	3
Honorka	Urszulka	2013	2021	Nubis	Hakata	harness	Tarchonin	4	1	4.55	4	1.55	4	155	4	265	5	18	2	7	4	31	very good	female	8
Tina z Sompolna	Traszka	2013	2021	Maneż	Talaga	harness	Tarchonin	5	1	5.15	3	1.45	5	145	3	265	5	18	2	18	2	30	good	female	8
Huśtawka	Urszulka	2013	2021	Nubis	Ha-Ha	harness	Tarchonin	4	1	5.5	1	2.25	2	155	4	250	4	4	5	4	5	28	good	female	8
Kukułka K	Liliputka I	2018	2021	Mod	Kraina K	harness	Tarchonin	4	1	4.4	5	1.55	4	135	2	210	1	7	4	12	3	27	good	female	3
Hanka-B	Urszulka	2017	2021	Norylsk	Hakata	harness	Tarchonin	3	1	5.5	1	2.1	3	125	1	235	3	4	5	12	3	23	satisactory	female	4
Diora	Karolka	2016	2022	Krępak	Diodka	harness	Zaborowo	4	1	5.32	2	2.38	1	130	2	208	1	20	2	16	2	15	insufficient	female	6
Trzykrotka	Traszka	2016	2022	Hetman	Tringa	harness	Zaborowo	5	1	5.25	3	2.15	3	159	4	238	3	0	5	0	5	30	good	female	6
Nuta C	Tarpanka I	2016	2022	Tors	Nutka	harness	Zaborowo	5	1	5.15	3	2.23	2	151	4	222	2	20	5	0	5	25	satisfactory	female	6
Tarczynka	Traszka	2016	2022	Hetman	Tura	harness	Zaborowo	5	1	5.2	3	2.1	3	166	5	232	3	29	0	19	2	23	satisfactory	female	6
Niwa C	Tarpanka I	2016	2022	Tors	Nina	harness	Zaborowo	5	1	5.4	2	2.3	2	166	5	217	2	20	2	4	5	25	satisfactory	female	6
Tabla C	Traszka	2016	2022	Tors	Tablanka	harness	Zaborowo	5	1	5.15	3	2.25	2	149	3	227	2	23	1	8	4	22	satisfactory	female	6
Dorina	Karolka	2016	2022	Hetman	Dori	harness	Zaborowo	5	1	5.19	3	2.2	3	149	3	232	3	20	2	4	5	26	good	female	6
Jeżotka	Tarpanka I	2016	2022	Hogan P	Junona	harness	Zaborowo	5	1	4.35	5	1.5	5	154	4	277	5	12	3	0	5	37	excellent	female	6
Jadzia	Tarpanka I	2016	2022	Hogan P	Japonka	harness	Zaborowo	5	1	5.18	3	2.35	2	158	4	208	1	40	0	12	3	22	satisfactory	female	6
Norka C	Tarpanka I	2016	2022	Tors	Noka	harness	Zaborowo	5	1	5.2	3	2.2	3	151	4	200	1	16	2	0	5	25	satisfactory	female	6
Nieszpułka K	Tarpanka I	2019	2022	Lewin Izery	Negra K	harness	Sieraków	4	1	4.06	5	1.51	4	166	5	250	4	2	5	0	5	37	excellent	female	3
Wigor SO	Liliput	2017	2022	Nigr	Wiga	harness	Sieraków	5	1	4.21	5	1.52	4	172	5	238	3	0	5	0	5	37	excellent	female	5
Huzar-B	Chochlik	2019	2022	Maneż	Ho-Ho	harness	Sieraków	4	1	5.01	4	2.01	4	156	4	256	4	8	4	10	4	32	very good	male	3
Pionier SO	Wicek	2019	2022	Jawor SO	Ponsza	harness	Sieraków	5	1	4.03	5	1.45	5	158	4	250	4	18	2	8	4	34	very good	male	3
Typia	Traszka	2018	2022	Migdał	Terta	harness	Chodźki	5	1	6.15	1	2.13	3	175	5	232	3	0	5	0	5	28	good	female	4
Moreza	Zaza	2018	2022	Nepal	Magnezja K	harness	Chodźki	5	1	6.07	1	2.07	3	151	4	232	3	0	5	0	5	28	good	female	4
Taczanka	Traszka	2015	2022	Bobrek P	Tęcza	harness	Chodźki	5	1	5.15	3	2.15	3	161	5	263	5	13	3	0	5	33	very good	female	7
Taj'ka	Traszka	2015	2022	Bobrek P	Talina	harness	Chodźki		0														discqualification	female	7
Obelia	Liliputka I	2016	2022	Jordan	Osa P	harness	Chodźki	5	1	6.19	1	2.09	3	167	5	217	2	19	2	0	5	25	satisfactory	female	6
Norka	Tarpanka I	2015	2022	Hetman	Nesta	harness	Chodźki	5	1	6.01	1	2.12	3	167	5	222	2	14	3	0	5	27	good	female	7
Netta	Tarpanka I	2016	2022	Hetman	Nesta	harness	Chodźki	5	1	6.09	1	2.16	3	163	5	217	2	6	4	5	5	27	good	female	6
Nudystka	Tarpanka I	2015	2022	Neptun	Nawigacja	harness	Chodźki	5	1	6.01	1	2.2	3	161	5	213	1	16	2	3	5	24	satisfactory	female	7
Hrabini	Zaza	2015	2022	Neptun	Heca	harness	Chodźki	5	1	5.05	4	2.24	2	150	4	232	3	3	5	23	1	26	good	female	7
Tarkina	Tunguska	2015	2022	Tors	Tarka	harness	Chodźki	3	1	5	4	2.2	3	145	3	227	2	22	1	2	5	24	satisfactory	female	7
Norna	Tarpanka I	2015	2022	Tors	Nawara	harness	Chodźki	4	1	5.04	4	2.3	2	151	4	208	1	9	4	16	2	23	satisfactory	female	7
Damula	Dzina I	2015	2022	Tors	Diwa	harness	Chodźki	5	1	4.48	4	2.09	3	159	4	227	2	4	5	6	4	30	good	female	7
Turkawka	Tunguska	2015	2022	Nubis	Timura	harness	Chodźki	4	1	4.51	4	2.05	4	167	5	213	1	27	0	25	1	22	satisfactory	female	7
Loma	Misia II	2018	2022	Krępak	Lorka	harness	Chodźki	4	1	5.09	3	2.33	2	128	1	200	1	0	5	3	5	22	satisfactory	female	4
Norgia	Tarpanka I	2017	2022	Ozon	Nosiłka	harness	Zwierzyniec	5	1	4.48	4	1.58	4	169	5	256	4	6	4	2	5	35	very good	female	5
Dira	Dzina I	2016	2022	Nepal	Dora	harness	Zwierzyniec	5	1	5.26	2	2.2	3	144	3	204	1	0	5	10	4	26	good	female	6
Namezis	Tarpanka I	2017	2022	Odys	Namada	harness	Zwierzyniec	4	1	5.12	3	1.48	5	147	3	238	3	0	5	2	5	32	very good	female	5
Hrud P	Wicek	2011	2022	Trzmiel	Hadra	harness	Zwierzyniec	4	1	5.01	4	1.52	4	175	5	256	4	0	5	0	5	35	very good	female	11
Tryska	Traszka	2014	2022	Drzewiak	Treska	harness	Zwierzyniec	5	1	4.47	4	2.06	3	147	3	238	3	4	5	4	5	35	very good	female	8
Plomba	Karolka	2019	2022	Mocarz	Platyna	harness	Zwierzyniec	4	1	5.01	4	2	4	151	4	222	2	4	5	2	5	32	very good	female	3
Jedyna	Karolka	2016	2022	Gwarek	Jawka	harness	Zwierzyniec	4	1	5.16	3	1.52	4	129	1	238	3	12	3	4	5	27	good	female	6
Nefryda	Karolka	2016	2022	Gwarek	Nikona	harness	Zwierzyniec	5	1	5.09	3	1.53	4	138	2	243	3	6	4	2	5	30	good	female	6
Metasa	Zaza	2019	2022	Tasak	Meszka	harness	Zwierzyniec	4	1	4.58	4	2.02	4	135	2	232	3	4	5	20	2	28	good	female	3
Typiarka	Tunguska	2019	2022	Pako	Tylawa P	harness	Zwierzyniec	4	1	4.49	4	1.42	5	140	3	243	3	0	5	12	3	32	very good	female	3
Tora	Traszka	2017	2022	Nepal	Tamira	harness	Zwierzyniec	4	1	5.12	3	2.11	3	135	2	222	2	8	4	10	4	26	good	female	5
Mirga	Zaza	2017	2022	Nepal	Modesta	harness	Zwierzyniec	3	1	4.44	5	2.4	1	144	3	178	1	12	3	12	3	23	satisfactory	female	5
Kostrzewa Izery	Liliputka I	2018	2022	Mod	Karela K	harness	Stankowice		0														discqualification	female	4
Dawka P	Dzina I	2019	2022	Brego	Dafne P	harness	Popielno	5	1	5.14	3	1.36	5	158	4	243	3	13	3	33	0	27	good	female	3
Wiechlina	Wola	2019	2022	Nadar	Wiola	harness	Popielno	5	1	4.54	4	1.4	5	131	2	250	4	15	3	9	4	32	very good	female	3
Olenka	Liliputka I	2014	2022	Tors	Olimpia	harness	Giże	5	1	5.45	2	3.2	1	131	2	196	1	10	4	10	4	21	satisfactory	female	8
Huba	Zaza	2015	2022	Tors	Hasta P	harness	Giże	3	1	5.4	2	2.4	1	142	3	208	1	3	5	26	0	17	insufficient	female	7
Taj'ka	Traszka	2015	2022	Bobrek P	Talina	harness	Giże	5	1	5.3	2	2.14	3	153	4	222	2	17	2	4	5	27	good	female	7
Taomanka	Traszka	2017	2022	Hetman	Taoja P	harness	Giże		0														discqualification	female	5
Hortulana	Zaza	2016	2022	Tors	Hasta P	harness	Giże	3	1	6	1	3.12	1	140	3	196	1	6	4	0	5	20	insufficient	female	6
Niezgodna	Tarpanka I	2014	2022	Tors	Nietaka	harness	Giże	5	1	5.22	3	2.44	1	144	3	227	2	0	5	5	5	27	good	female	8
Nicola	Tarpanka I	2014	2022	Tors	Niteczka	harness	Giże	5	1	5.48	1	2.41	1	156	4	243	3	7	4	0	5	26	good	female	8
Mardana	Zaza	2016	2022	Nepal	Modesta	harness	Kozłówek	5	1	4.58	4	1.58	4	149	3	256	4	6	4	4	5	34	very good	female	6
Mizga	Zaza	2016	2022	Nepal	Magnezja K	harness	Kozłówek	5	1	5.53	1	2.02	4	152	4	256	4	2	5	0	5	33	very good	female	6
Merida	Zaza	2015	2022	Nigrus	Miluza	harness	Kozłówek	4	1	4.48	4	1.48	5	154	4	233	3	3	5	9	4	33	very good	female	7
Mitola	Zaza	2015	2022	Nigrus	Metoda	harness	Kozłówek	4	1	4.36	5	2.08	3	147	3	217	2	5	5	4	0	31	very good	female	7
Nasella	Tarpanka I	2016	2022	Hogan P	Nuka-S	harness	Kozłówek	4	1	5.33	2	2.08	3	152	4	227	2	9	4	0	5	29	good	female	6
Hurysa-B	Urszulka	2019	2022	Norylsk	Hakata	harness	Tarchalin	5	1	4.4	5	2.25	2	165	5	210	1	20	2	10	4	29	good	female	3
Horka-B	Urszulka	2015	2022	Norylsk	Hortensja	harness	Tarchalin	5	1	4.55	4	1.55	4	145	3	210	1	10	4	20	5	31	very good	female	7
Hipoteka-B	Urszulka	2019	2022	Norfolk	Huśtawka	harness	Tarchalin	5	1	4.4	5	2.15	3	145	3	220	2	10	4	10	4	31	very good	female	3
Dumka-3	Karolka	2015	2022	Maneż	Dajana	harness	Tarchalin	5	1	4.4	5	1.45	5	165	5	235	3	10	4	10	4	36	excellent	female	7
Prima-MK	Karolka	2018	2022	Grant	Palmira	harness	Tarchalin	5	1	4.55	4	1.55	4	145	3	220	2	20	2	10	4	29	good	female	4
Proksima	Karolka	2019	2022	Grant	Palmira	harness	Tarchalin	5	1	4.55	4	1.55	4	135	2	220	2	10	4	20	5	31	very good	female	3
Dziewanna 2	Karolka	2019	2022	Norfolk	Dumka-3	harness	Tarchalin	5	1	4.4	5	1.55	4	145	3	210	1	5	5	20	5	33	very good	female	3
Pampeluna	Tarpanka I	2017	2022	Galop	Pompeja	harness	Klikowa	5	1	4.58	4	2	4	147	3	280	5	11	3	6	4	33	very good	female	5
Piksela	Tarpanka I	2017	2022	Galop	Polyana	harness	Klikowa	5	1	4.5	4	2.23	2	149	3	270	5	5	5	6	4	33	very good	female	5
Motnia	Zaza	2020	2023	Lotnik P	Mona	harness	Zwierzyniec	5	1	4.42	5	1.49	5	147	3	250	4	0	5	0	5	37	excellent	female	3
Teofano	Wicek	2017	2023	Nadziak Izery	Tamina	harness	Zwierzyniec	4	1	4.43	5	2.02	4	153	4	250	4	12	3	12	3	31	very good	male	6
Himena	Urszulka	2020	2023	Lotnik P	Himerka	harness	Zwierzyniec	4	1	4.53	5	1.5	5	131	2	222	2	6	4	4	5	32	very good	female	3
Jorda	Tarpanka I	2017	2023	Hogan P	Junona	harness	Zwierzyniec	4	1	5.38	2	2.05	4	149	3	263	5	12	3	12	3	28	good	female	6
Tęczna	Traszka	2020	2023	Homen	Tess	harness	Zwierzyniec	5	1	4.4	5	2	4	147	3	232	3	6	4	0	5	34	very good	female	3
Bakarpa	Białka	2020	2023	Pako	Bakara P	harness	Zwierzyniec	5	1	4.25	5	1.46	5	156	4	234	3	38	0	10	4	31	very good	female	3
Nugwa	Tarpanka I	2019	2023	Gwarek	Nutka	harness	Zwierzyniec	5	1	4.28	5	2.05	4	147	3	222	2	12	3	2	5	32	very good	female	4
Niezmanka	Tarpanka I	2017	2023	Hetman	Niezgodna	harness	Chodźki	5	1	5.5	2	2.3	2	166	5	212	1	10	4	0	5	25	satisactory	female	6
Nusa I	Tarpanka I	2020	2023	Tran	Nisunia	harness	Chodźki	4	1	5.31	2	2.11	3	149	3	212	1	7	4	2	5	25	satisactory	female	3
Nemfa	Tarpanka I	2017	2023	Hrud P	Netta	harness	Chodźki	5	1	5.42	2	2.25	2	172	5	222	2	7	4	11	3	27	good	female	6
Natalita	Tarpanka I	2017	2023	Tors	Nisunia	harness	Chodźki	5	1	5.1	3	2.2	3	161	5	323	3	6	4	0	5	31	very good	female	6
Orlina	Popielica	2016	2023	Tors	Orlanka	harness	Chodźki	5	1	5.48	2	2.37	1	149	3	217	2	4	5	16	2	21	satisactory	female	7
Obra	Liliputka I	2014	2023	Tors	Orina	harness	Chodźki	5	1	5.4	2	2.36	1	151	4	217	2	3	5	0	5	27	good	female	9
Huba	Zaza	2015	2023	Tors	Hasta P	harness	Chodźki	3	1	6.03	1	3.2	1	161	5	188	1	3	5	0	5	22	satisactory	female	8
Tarnina-C	Tunguska	2020	2023	Nubis	Tarka	harness	Chodźki	4	1	5.4	2	2.28	2	172	5	217	2	1	5	11	3	24	satisactory	female	3
Tabla-C	Traszka	2020	2023	Nubis	Tablanka	harness	Chodźki	4	1	5.53	1	2.57	1	128	1	196	1	4	5	0	5	20	insufficient	female	3
Hola	Zaza	2018	2023	Bielik	Hajfa	harness	Chodźki	5	1	5.1	3	2.16	3	172	5	217	2	22	1	9	4	28	good	female	5
Nana	Traszka	2018	2023	Bielik	Nutka	harness	Chodźki	5	1	5.02	4	2.21	2	175	5	243	3	9	4	7	4	31	very good	female	5
Nali	Tarpanka I	2019	2023	Terwan	Nuria M	harness	Chodźki	5	1	5.42	2	2.34	2	147	3	212	1	0	5	0	5	26	good	female	4
Tari	Traszka	2019	2023	Terwan	Troć	harness	Chodźki		0														discqualification	female	4
Norfina	Tarpanka I	2019	2023	Tors	Nami	harness	Chodźki	5	1	5.03	4	2.16	3	178	5	227	2	15	3	5	0	26	good	female	4
Toska	Traszka	2019	2023	Borowik	Tolina P	harness	Zaborowo	5	1	5.33	2	2.23	2	151	4	250	4	22	1	28	0	20	insufficient	female	4
Hora	Zaza	2018	2023	Borowik	Harpa P	harness	Zaborowo	5	1	5.1	3	2.15	3	158	4	217	2	15	3	28	0	22	satisactory	female	5
Nagietka C	Tarpanka I	2018	2023	Tors	Niteczka	harness	Zaborowo	5	1	5.56	1	2.13	3	153	4	217	2	20	2	27	0	20	insufficient	female	5
Okra C	Liliputka I	2018	2023	Tors	Obawa	harness	Zaborowo	4	1	5.12	3	2.14	3	135	2	243	3	16	2	5	5	25	satisactory	female	5
Osika C	Liliputka I	2018	2023	Tors	Osina	harness	Zaborowo	5	1	4.38	5	2.03	4	166	5	256	4	24	1	27	0	28	good	female	5
Tora C	Tunguska	2018	2023	Tors	Tarka	harness	Zaborowo	4	1	4.58	4	2.14	3	144	3	250	4	20	2	6	4	26	good	female	5
Kallina	Liliputka I	2020	2023	Brego	Karmella	harness	Zaborowo	5	1	4.37	5	2.05	4	140	3	277	5	0	5	3	5	37	very good	female	3
Lepa	Misia II	2020	2023	Borowik	Leza	harness	Zaborowo	4	1	4.31	5	2.4	1	151	4	212	1	0	5	8	4	28	good	female	3
Nera	Traszka	2020	2023	Borowik	Niecna	harness	Zaborowo	4	1	4.16	5	3.2	1	158	4	238	3	18	2	8	4	26	good	female	3
Naturystka	Tarpanka I	2020	2023	Borowik	Naturalna	harness	Zaborowo	5	1	4.48	4	2.46	1	133	2	243	3	28	0	31	0	18	insufficient	female	3
Malwa K	Zaza	2020	2023	Porad	Manta	harness	Sieraków	5	1	5.17	3	2.22	2	153	4	250	4	0	5	0	5	32	very good	female	3
Moneta K	Zaza	2020	2023	Lewin Izery	Modena K	harness	Sieraków	5	1	5.08	3	2.16	3	151	4	227	2	16	2	8	4	26	good	female	3
Homer SO	Myszak	2020	2023	Poeta	Horka SO	harness	Sieraków	4	1	5.05	4	2.1	3	161	5	263	5	12	3	8	4	32	very good	male	3
Lubczyk NK	Chochlik	2019	2023	Nagaj P	Listeria	harness	Sieraków	5	1	5.19	3	2.15	3	149	3	208	1	20	2	8	4	25	satisactory	male	4
Korta Pałac	Liliputka I	2019	2023	Mars	Kratka	harness	Chodźki	5	1	5.36	2	2.21	2	149	3	243	3	19	2	21	1	20	insufficient	female	4
Naomi D	Tarpanka I	2018	2023	Bobrek P	Netta	harness	Chodźki	4	1	4.55	4	2.03	4	166	5	250	4	28	0	21	1	25	satisactory	female	5
Takira	Traszka	2014	2023	Namorzyniec	Tumba	harness	Chodźki	5	1	5.23	3	2.16	3	153	4	232	3	0	5	16	2	27	good	female	9
Naczepa	Tarpanka I	2020	2023	Terwan	Nasuada M	harness	Chodźki	5	1	5.15	3	2.2	3	163	5	256	4	2	5	20	2	30	good	female	3
Ofelja	Popielica	2020	2023	Terwan	Opa	harness	Chodźki	5	1	5.14	3	2.36	1	158	4	238	3	17	2	3	5	26	good	female	3
Hypcia	Zaza	2020	2023	Modrzew K	Hyża	harness	Chodźki	4	1	5.45	2	2.5	1	163	5	217	2	17	2	11	3	21	satisactory	female	3
Tiguna	Tunguska	2017	2023	Tors	Tota	harness	Chodźki	5	1	5.45	2	1.59	4	151	4	277	5	4	5	0	5	32	very good	female	6
Kordoba Pałac	Liliputka I	2019	2023	Mars	Kora	harness	Chodźki	5	1	4.27	5	2.05	4	166	5	263	5	25	1	23	1	31	very good	female	4
Taomanka	Traszka	2017	2023	Hetman	Toaja P	harness	Chodźki	4	1	4.58	4	1.56	4	158	4	285	5	19	2	17	2	30	good	female	6
Hortulana	Zaza	2016	2023	Tors	Hasta P	harness	Chodźki	5	1	5.28	2	2.15	3	151	4	256	4	29	0	18	2	23	satisactory	female	7
Hosa	Zaza	2015	2023	Gwarek	Holenderka	harness	Oleszyce	5	1	4.36	5	1.48	5	200	5	278	5	0	5	0	5	40	excellent	female	8
Mżawka	Zaza	2016	2023	Nortes	Miazga	harness	Oleszyce	5	1	4.48	4	1.57	4	167	5	256	4	0	5	0	5	37	excellent	female	7
Neroda	Tarpanka I	2016	2023	Drzewiak	Nelpa	harness	Oleszyce	5	1	4.58	4	1.38	5	167	5	294	5	4	5	0	5	37	excellent	female	7
Mrocznia	Białka	2020	2023	Mocarz	Mika	harness	Oleszyce	4	1	5.1	3	1.54	5	156	4	294	5	0	5	0	5	36	excellent	female	3
Herb Izery	Liliput	2020	2023	Grzywacz Izery	Hrina	harness	Oleszyce	4	1	5.27	2	1.58	4	179	5	323	5	2	5	0	5	34	very good	male	3
Nucifraga X	Geneza	2020	2023	Mohito X	Nutka	harness	Oleszyce	4	1	5.42	2	2.08	3	173	5	278	5	2	5	2	5	33	very good	female	3
Tasiemka	Traszka	2019	2023	Step	Tika	harness	Oleszyce	3	1	5.14	3	1.53	4	151	4	278	5	6	4	4	5	32	very good	female	4
Magneta	Zaza	2020	2023	Wist	Magnezja K	harness	Oleszyce	5	1	5.42	2	1.58	4	167	5	278	5	12	3	0	5	32	very good	female	3
Namisa	Karolka	2019	2023	Nikko	Nika	harness	Oleszyce	5	1	5.42	2	1.5	4	154	4	244	3	8	4	0	5	31	very good	female	4
Habka	Zaza	2020	2023	Hogan P	Huba-S	harness	Oleszyce	4	1	4.54	4	1.59	4	149	3	233	3	15	2	2	5	30	good	female	3
Targowica	Traszka	2020	2023	Wist	Targa	harness	Oleszyce	4	1	5.28	2	1.52	4	161	5	256	4	6	4	0	5	30	good	female	3
Osuszka	Popielica	2020	2023	Pako	Olimpia X	harness	Oleszyce	3	1	5.48	2	1.48	5	156	4	270	5	0	5	0	5	30	good	female	3
Taroza	Traszka	2018	2023	Góral	Targena	harness	Oleszyce	4	1	5.16	3	1.44	5	179	5	294	5	16	2	4	5	34	very good	female	5
Tequila	Traszka	2018	2023	Moher	Tęczowa	harness	Oleszyce	4	1	6.15	1	1.54	4	145	3	238	3	4	5	0	5	27	good	female	5
Grekos D	Chochlik	2020	2023	Poprad	Greta	harness	Popielno	5	1	4.59	4	1.5	5	158	4	263	5	18	2	7	4	33	very good	male	3
Jeżyna P	Karolka	2020	2023	Brego	Jurata P	harness	Popielno	5	1	4.35	5	1.31	5	156	4	263	5	4	5	0	5	39	excellent	female	3
Juna P	Karolka	2020	2023	Opos P	Jeżynka	harness	Popielno	4	1	4.43	5	1.43	5	142	3	259	4	6	4	10	4	33	very good	female	3
Brzezinka P	Bona	2020	2023	Opos P	Brzezina P	harness	Popielno	4	1	5.08	3	1.33	5	128	1	263	5	10	4	8	4	31	very good	female	3
Tsuga	Tunguska	2020	2023	Brego	Timura	harness	Popielno	5	1	5.28	2	1.58	4	126	1	208	1	16	2	6	4	23	satisactory	female	3
Horosza	Zaza	2014	2023	Lord	Horda	harness	Popielno	4	1	5.04	4	1.42	5	147	3	263	5	14	3	13	3	31	very good	female	9
Nikosa	Karolka	2017	2023	Jantar	Nika	harness	Klikowa	5	1	5.05	4	2.14	3	147	3	217	2	12	3	2	5	29	good	female	6
Padwa	Tarpanka I	2018	2023	Galop	Pralina	harness	Klikowa	5	1	4.46	4	2.59	1	161	5	217	2	16	2	4	5	27	good	female	5
P-Natrat	Glejt I	2020	2023	Hoczyn	Praszka	harness	Zwierzyniec	5	1	5.42	2	2.35	2	142	3	238	3	2	5	31	0	21	satisactory	male	3
Halka-Rutka	Urszulka	2018	2023	Hel	Helga	harness	Zwierzyniec	5	1	5.31	2	2.14	3	147	3	256	4	2	5	9	4	28	good	female	5
Piwonia T	Karolka	2020	2023	Nordyk	Pałka	harness	Zwierzyniec	4	1	5.58	1	2.29	2	133	2	192	1	4	5	0	5	22	satisactory	female	3
Hortensja	Urszulka	2020	2023	Nordyk	Hrzestna	harness	Zwierzyniec	4	1	5.29	2	2.2	3	140	3	208	1	8	4	2	5	25	satisactory	female	3
Klanord D	Glejt I	2018	2024	Nap	Klapa	harness	Zaborowo	5	1	5.09	3	2.24	2	172	5	285	5	17	2	4	5	30	good	female	6
Bulwa P	Białka	2017	2024	Brego	Betula P	harness	Zaborowo	5	1	5.15	3	2.2	3	142	3	238	2	7	4	0	5	30	good	female	7
Jasnota P	Karolka	2017	2024	Brego	Jurata P	harness	Zaborowo	4	1	5.1	3	2.12	3	181	5	277	5	7	4	0	5	32	very good	female	7
Toska	Traszka	2019	2024	Borowik	Tolina P	harness	Zaborowo	3	1	5.3	2	2.06	3	131	2	200	1	5	5	9	4	23	satisactory	female	5
Naturystka	Tarpanka I	2020	2024	Borowik	Naturalna	harness	Zaborowo	3	1	4.55	4	2.52	1	166	5	222	2	13	3	2	5	25	satisactory	female	4
Nagietka C	Tarpanka I	2018	2024	Tors	Niteczka	harness	Zaborowo	3	1	5.22	2	2.15	3	138	2	243	3	1	5	0	5	26	good	female	6
Orsa	Popielica	2021	2024	Terwan	Olszówka P	harness	Chodźki	3	1	5.58	1	2.37	1	151	4	270	5	0	5	0	5	26	good	female	3
Triszka	Traszka	2021	2024	Terwan	Troć	harness	Chodźki	3	1	5.08	3	2.27	2	149	3	256	4	5	5	10	4	26	good	female	3
Korta Pałac	Liliputka I	2019	2024	Mars	Kratka	harness	Chodźki	5	1	4.56	4	2.07	3	158	4	256	4	8	4	16	2	30	good	female	5
Lunamia	Liliputka I	2017	2024	Neptun	Liwa	harness	Chodźki	5	1	5.49	1	2.27	2	153	4	256	4	2	5	0	5	28	good	female	7
Lajla	Liliputka I	2021	2024	Modrzew K	Lunamia	harness	Moczydły	5	1	5.27	2	2.36	1	175	5	238	3	6	4	2	5	27	good	female	3
Osaczona	Liliputka I	2018	2024	Jordan	Osa P	harness	Moczydły		0														discqualification	female	6
Oxi	Liliputka I	2020	2024	Olwin	Osia	harness	Moczydły		0														discqualification	female	4
Nowellia NK	Traszka	2021	2024	Nagaj P	Nugata NB	harness	Moczydły	5	1	5.53	1	2.38	1	151	4	232	3	11	3	4	5	25	satisactory	female	3
Ostróżka NK	Liliputka I	2018	2024	Nagaj P	Ohara P	harness	Moczydły	4	1	5.55	1	2.29	2	149	3	212	1	0	5	0	5	24	satisactory	female	6
Grosz P	Wicek	2021	2024	Opos P	Gaja P	harness	Popielno	5	1	5.31	2	1.38	5	137	2	285	5	3	5	0	5	34	very good	female	3
Nutka	Tarpanka I	2017	2024	Nadolny	Nadzieja	harness	Popielno	3	1	5.34	2	2.09	3	151	4	200	1	17	2	7	4	24	satisactory	female	7
Rossa	Tarpanka I	2021	2024	Ozon	Ramirez	harness	Popielno	5	1	4.44	5	1.54	4	147	3	250	4	12	3	0	5	34	very good	female	3
Jankes SO	Wicek	2021	2024	Lewin Izery	Jagoda SO	harness	Sieraków	5	1	4.59	4	2.08	4	178	5	312	5	0	5	0	5	37	excellent	male	3
Haker K	Wicek	2021	2024	Jawor SO	Harda K	harness	Sieraków	5	1	5.17	3	2.45	1	161	5	303	5	2	5	2	5	31	very good	male	3
Marcepan K	Chochlik	2021	2024	Mod	Magma K	harness	Sieraków	5	1	5.32	2	2.21	2	172	5	333	5	16	2	4	5	29	good	male	3
Histamina	Urszulka	2017	2024	Jogi	Hortensja-Rutka	harness	Zwierzyniec		0														discqualification	female	7
Tuluza Pałac	Traszka	2019	2024	Mars	Tina	harness	Klikowa		0														discqualification	female	5
Trepak	Liliput	2021	2024	Lotnik P	Treska	harness	Zwierzyniec	5	1	4.51	4	1.42	5	149	3	294	5	12	3	0	5	35	very good	male	3
Nasturrcja	Tarpanka I	2021	2024	Hogan P	Nuka-S	harness	Zwierzyniec	5	1	5.19	3	2.34	2	140	3	217	2	12	3	8	4	25	satisactory	female	3
Omaryna	Popielica	2021	2024	Hoczyn	Omara P	harness	Zwierzyniec	5	1	5.17	3	1.49	5	126	1	243	3	4	5	8	4	30	good	female	3
Nowima	Traszka	2020	2024	Mocarz	Nataline	harness	Zwierzyniec	5	1	5.18	3	2.13	3	142	3	256	4	0	5	0	5	31	very good	female	4
Nektariada	Tarpanka I	2018	2024	Gwarek	Narka	harness	Zwierzyniec	5	1	5.07	3	1.56	4	131	2	238	3	0	5	6	4	30	good	female	6
Tyczka	Tunguska	2021	2024	Hoczyn	Tylawa P	harness	Zwierzyniec	4	1	5.15	3	1.5	4	136	2	232	3	2	5	6	4	28	good	female	3
Ta Tina	Traszka	2018	2024	Wir	Tora	harness	Zwierzyniec	5	1	4.55	4	2.29	2	149	3	192	1	6	4	10	4	26	good	female	6
Traperka	Traszka	2021	2024	Hoczyn	Trapa	harness	Zwierzyniec	5	1	5.12	3	2.02	4	142	3	270	5	6	4	6	4	32	very good	female	3
Newka	Tarpanka I	2018	2024	Gwarek	Nelpa	harness	Zwierzyniec	5	1	4.48	4	2.08	3	147	3	227	2	18	2	10	4	27	good	female	6
Heike	Zaza	2021	2024	Pako	Haike-Rutka	harness	Zwierzyniec	5	1	4.5	4	2.2	3	144	3	256	4	6	4	10	4	31	very good	female	3
Mocna	Zaza	2021	2024	Wist	Medyna	harness	Kozłówek	5	1	5.2	3	2.12	3	164	5	228	3	4	5	0	5	32	very good	female	3
Narga	Traszka	2020	2024	Nigrus	Narnia	harness	Kozłówek	4	1	4.49	4	1.54	4	169	5	256	4	16	2	2	5	32	very good	female	4
Tiara	Traszka	2021	2024	Wist	Targa	harness	Kozłówek	5	1	5.1	3	2.07	3	149	3	222	2	0	5	2	5	29	good	female	3
Nitraz	Glejt I	2019	2024	Mocarz	Nitka O	harness	Kozłówek	5	1	5.16	3	2.19	3	156	4	228	3	12	3	1	5	29	good	male	5
Humejra	Urszulka	2021	2024	Knee	Hera-Rutka	harness	Kozłówek	3	1	4.46	4	1.55	4	150	4	233	3	16	2	13	3	27	good	female	3
Navi	Traszka	2021	2024	Tycjan	Naki IV	harness	Kozłówek	4	1	5.13	3	3.16	1	141	3	227	2	0	5	1	5	26	good	female	3
Bonia	Bona	2021	2024	Mocarz	Brzeczka Izery	harness	Kozłówek	4	1	5.01	4	2.07	3	137	2	222	2	24	1	5	5	26	good	female	3
Nagryma	Traszka	2019	2024	Grymas	Narnia	harness	Kozłówek	3	1	5.31	2	2.16	3	132	2	222	2	0	5	1	5	25	satisactory	female	5
